# Supplementary material for: Gut microbiota profiles of young South Indian children: Child sex-specific relations with growth
Source: PLoS One. 2021 May 14;16(5):e0251803. doi: 10.1371/journal.pone.0251803 (PMC8121364; doi:10.1371/journal.pone.0251803)
Supplement: S3 Table — (XLSX) [file pone.0251803.s010.xlsx]

## Sheet: Sheet1
OTU_ID	Taxonomy Level	Tax Level Name	WAZ.r	WAZ.pval	WAZ.padj	WLZ.r	WLZ.pval	WLZ.padj	LAZ.r	LAZ.pval	LAZ.padj	Age_d.r	Age_d.pval	Age_d.padj	LRR.r	LRR.pval	LRR.padj	FFM_perc.r	FFM_perc.p	FFM_perc.adjp	FM_perc.r	FM_perc.p	FM_perc.adjp	TEE.r	TEE.p	TEE.adjp	Hb.r	Hb.pval	Hb.padj	Sex.df	Sex.SumsOfSqs	Sex.MeanSqs	Sex.F.Model	Sex.R2	Sex.p.value	Sex.p.adj
Bacteria	0	Kingdom	0.0993161	0.536709	0.536709	0.0879829	0.584375	0.584375	0.0416431	0.796012	0.796012	0.00705667	0.965073	0.965073	-0.0317073	0.843987	0.890788	-0.12436	0.512625	0.512625	0.12436	0.512625	0.512625	0.076307	0.688585	0.688585	-0.0847281	0.598405	0.658148	1	0.000117698	0.000117698	0.856551	0.0214909	0.352	0.588
Unassigned	0	Kingdom	-0.320774	0.0408725	0.0817449	-0.192866	0.226996	0.453992	-0.252298	0.11152	0.223039	0.148539	0.354003	0.708005	-0.0221254	0.890788	0.890788	-0.158621	0.402478	0.512625	0.158621	0.402478	0.512625	-0.107898	0.570355	0.688585	0.0712169	0.658148	0.658148	1	0.0258374	0.0258374	0.504645	0.0127743	0.588	0.588
Bacteria|Actinobacteria	1	Phylum	0.365117	0.0189114	0.0567341	0.334945	0.0323039	0.0646077	0.174936	0.273974	0.734459	-0.313281	0.0461011	0.276606	0.230488	0.147113	0.43216	-0.143048	0.450787	0.613327	0.143048	0.450787	0.613327	0.0527253	0.782003	0.782003	-0.0626744	0.697066	0.945562	1	0.0507851	0.0507851	0.405183	0.0102825	0.656	0.67
Bacteria|Bacteroidetes	1	Phylum	-0.464259	0.00223068	0.0133841	-0.394791	0.0106365	0.0319096	-0.265366	0.0935746	0.561448	0.120573	0.452703	0.731604	0.0461672	0.774399	0.929279	-0.124805	0.511106	0.613327	0.124805	0.511106	0.613327	-0.231146	0.219084	0.438168	0.211559	0.184234	0.945562	1	0.314366	0.314366	1.79874	0.0440882	0.13	0.39
Bacteria|Firmicutes	1	Phylum	0.256567	0.105392	0.210784	0.395749	0.0104318	0.0319096	-0.0546239	0.734459	0.734459	0.07954	0.621067	0.731604	-0.22892	0.149961	0.43216	0.410011	0.0244316	0.0732948	-0.410011	0.0244316	0.0732948	0.335706	0.0697313	0.209194	-0.0932706	0.561901	0.945562	1	0.0622137	0.0622137	3.48824	0.0820989	0.061	0.366
Bacteria|Fusobacteria	1	Phylum	0.0284009	0.860085	0.860085	-0.115423	0.472375	0.472375	0.0959185	0.5508	0.734459	0.0552337	0.731604	0.731604	0.197387	0.21608	0.43216	-0.439822	0.0150135	0.0732948	0.439822	0.0150135	0.0732948	-0.400667	0.0282247	0.169348	-0.0433229	0.787969	0.945562	1	0.201516	0.201516	0.742378	0.0186798	0.517	0.67
Bacteria|Proteobacteria	1	Phylum	-0.135819	0.397159	0.476591	-0.285988	0.0698851	0.088999	0.0696955	0.665018	0.734459	0.0568018	0.724279	0.731604	0.154355	0.335255	0.502883	-0.253393	0.176668	0.353335	0.253393	0.176668	0.353335	-0.0731924	0.700702	0.782003	-0.159693	0.318603	0.945562	1	0.0907725	0.0907725	0.465509	0.0117953	0.67	0.67
Bacteria|Verrucomicrobia	1	Phylum	0.197413	0.216019	0.324028	0.281894	0.0741659	0.088999	0.140698	0.380258	0.734459	-0.177898	0.265803	0.731604	0.0106272	0.947422	0.947422	-0.0166852	0.930265	0.930265	0.0166852	0.930265	0.930265	0.0780868	0.681694	0.782003	0.0069735	0.965485	0.965485	1	0.10511	0.10511	0.571913	0.0144525	0.633	0.67
Bacteria|Actinobacteria|Actinobacteria	2	Class	0.265279	0.0936864	0.234216	0.254976	0.107644	0.179407	0.101233	0.528838	0.786857	-0.380276	0.0141837	0.141837	0.121603	0.448825	0.89765	0.0602892	0.751643	0.98976	-0.0602892	0.751643	0.98976	-0.0384872	0.839979	0.93331	-0.0190028	0.906127	0.965485	1	0.0671507	0.0671507	0.466605	0.0118228	0.606	0.711111
Bacteria|Actinobacteria|Coriobacteriia	2	Class	0.408329	0.0080407	0.0402035	0.351845	0.0240765	0.0802549	0.241582	0.128089	0.640444	-0.120138	0.45435	0.649071	0.356098	0.0223069	0.115813	-0.277864	0.137091	0.366217	0.277864	0.137091	0.366217	0.230256	0.220913	0.368188	-0.242765	0.126174	0.592225	1	0.113396	0.113396	0.656419	0.0165527	0.558	0.711111
Bacteria|Bacteroidetes|Bacteroidia	2	Class	-0.464259	0.00223068	0.0223068	-0.394791	0.0106365	0.0531827	-0.265366	0.0935746	0.640444	0.120573	0.452703	0.649071	0.0461672	0.774399	0.947422	-0.124805	0.511106	0.98976	0.124805	0.511106	0.98976	-0.231146	0.219084	0.368188	0.211559	0.184234	0.592225	1	0.314366	0.314366	1.79874	0.0440882	0.11	0.711111
Bacteria|Firmicutes|Bacilli	2	Class	0.0089733	0.955596	0.955596	-0.0536609	0.738975	0.738975	0.0384197	0.811504	0.901671	-0.293767	0.0622906	0.207635	0.0879791	0.584391	0.947422	0.00244716	0.98976	0.98976	-0.00244716	0.98976	0.98976	-0.403337	0.0270951	0.141124	-0.0621513	0.699475	0.965485	1	0.188081	0.188081	1.0831	0.0270213	0.349	0.711111
Bacteria|Firmicutes|Clostridia	2	Class	0.159167	0.320221	0.533701	0.225881	0.155595	0.222279	0.0150717	0.925485	0.925485	-0.136168	0.395938	0.649071	-0.354007	0.0231627	0.115813	0.338821	0.0670193	0.335096	-0.338821	0.0670193	0.335096	0.281869	0.131287	0.328218	-0.0665098	0.679491	0.965485	1	0.0671984	0.0671984	0.699174	0.0176118	0.458	0.711111
Bacteria|Firmicutes|Erysipelotrichia	2	Class	0.316156	0.0440342	0.146781	0.437214	0.00425815	0.0425815	0.126672	0.429997	0.786857	0.0507035	0.752896	0.752896	-0.0533101	0.740622	0.947422	-0.00333704	0.986037	0.98976	0.00333704	0.986037	0.98976	0.299221	0.108205	0.328218	-0.205893	0.196539	0.592225	1	0.260599	0.260599	1.23695	0.0307417	0.261	0.711111
Bacteria|Firmicutes|Negativicutes	2	Class	-0.117263	0.465297	0.581621	-0.138508	0.387792	0.48474	-0.109683	0.494821	0.786857	0.340811	0.0292193	0.146097	0.0228223	0.88737	0.947422	-0.0100111	0.958127	0.98976	0.0100111	0.958127	0.98976	0.0051168	0.978591	0.978591	0.174163	0.276132	0.592225	1	0.0560893	0.0560893	0.416575	0.0105685	0.723	0.723
Bacteria|Fusobacteria|Fusobacteriia	2	Class	0.0284009	0.860085	0.955596	-0.115423	0.472375	0.524861	0.0959185	0.5508	0.786857	0.0552337	0.731604	0.752896	0.197387	0.21608	0.720266	-0.439822	0.0150135	0.150135	0.439822	0.0150135	0.150135	-0.400667	0.0282247	0.141124	-0.0433229	0.787969	0.965485	1	0.201516	0.201516	0.742378	0.0186798	0.512	0.711111
Bacteria|Proteobacteria|Gammaproteobacteria	2	Class	-0.139652	0.383843	0.548348	-0.288253	0.0676021	0.148332	0.0645555	0.688426	0.860532	0.0612449	0.703657	0.752896	0.168641	0.291879	0.729698	-0.271635	0.146487	0.366217	0.271635	0.146487	0.366217	-0.0745273	0.6955	0.869375	-0.16719	0.296113	0.592225	1	0.102472	0.102472	0.520596	0.0131728	0.588	0.711111
Bacteria|Verrucomicrobia|Verrucomicrobiae	2	Class	0.197413	0.216019	0.432037	0.281894	0.0741659	0.148332	0.140698	0.380258	0.786857	-0.177898	0.265803	0.649071	0.0106272	0.947422	0.947422	-0.0166852	0.930265	0.98976	0.0166852	0.930265	0.98976	0.0780868	0.681694	0.869375	0.0069735	0.965485	0.965485	1	0.10511	0.10511	0.571913	0.0144525	0.64	0.711111
Bacteria|Actinobacteria|Actinobacteria|Bifidobacteriales	3	Order	0.261445	0.0987068	0.213865	0.251318	0.112964	0.20979	0.0996646	0.535274	0.7956	-0.376966	0.0151201	0.15902	0.118815	0.459368	0.853111	0.0598443	0.753419	0.98976	-0.0598443	0.753419	0.98976	-0.0371524	0.845462	0.978591	-0.0136855	0.932322	0.965485	1	0.0699869	0.0699869	0.482764	0.0122272	0.609	0.65975
Bacteria|Actinobacteria|Coriobacteriia|Coriobacteriales	3	Order	0.408329	0.0080407	0.0522645	0.351845	0.0240765	0.104331	0.241582	0.128089	0.675504	-0.120138	0.45435	0.536959	0.356098	0.0223069	0.150557	-0.277864	0.137091	0.445545	0.277864	0.137091	0.445545	0.230256	0.220913	0.410267	-0.242765	0.126174	0.60732	1	0.113396	0.113396	0.656419	0.0165527	0.532	0.65975
Bacteria|Bacteroidetes|Bacteroidia|Bacteroidales	3	Order	-0.464259	0.00223068	0.0289988	-0.394791	0.0106365	0.0691375	-0.265366	0.0935746	0.675504	0.120573	0.452703	0.536959	0.0461672	0.774399	0.991375	-0.124805	0.511106	0.949196	0.124805	0.511106	0.949196	-0.231146	0.219084	0.410267	0.211559	0.184234	0.60732	1	0.314366	0.314366	1.79874	0.0440882	0.148	0.641333
Bacteria|Firmicutes|Bacilli|Lactobacillales	3	Order	0.00461733	0.977143	0.977143	-0.0547062	0.734073	0.795246	0.0308403	0.848202	0.925485	-0.306486	0.0512994	0.15902	0.095122	0.554128	0.900458	-0.00244716	0.98976	0.98976	0.00244716	0.98976	0.98976	-0.402002	0.0276552	0.183461	-0.0597978	0.710351	0.923457	1	0.197273	0.197273	1.1212	0.0279454	0.299	0.647833
Bacteria|Firmicutes|Clostridia|Clostridiales	3	Order	0.159167	0.320221	0.520359	0.225881	0.155595	0.252842	0.0150717	0.925485	0.925485	-0.136168	0.395938	0.536959	-0.354007	0.0231627	0.150557	0.338821	0.0670193	0.414255	-0.338821	0.0670193	0.414255	0.281869	0.131287	0.341346	-0.0665098	0.679491	0.923457	1	0.0671984	0.0671984	0.699174	0.0176118	0.487	0.65975
Bacteria|Firmicutes|Erysipelotrichia|Erysipelotrichales	3	Order	0.316156	0.0440342	0.143111	0.437214	0.00425815	0.0553559	0.126672	0.429997	0.7956	0.0507035	0.752896	0.752896	-0.0533101	0.740622	0.991375	-0.00333704	0.986037	0.98976	0.00333704	0.986037	0.98976	0.299221	0.108205	0.341346	-0.205893	0.196539	0.60732	1	0.260599	0.260599	1.23695	0.0307417	0.265	0.647833
Bacteria|Firmicutes|Negativicutes|Selenomonadales	3	Order	-0.117263	0.465297	0.672096	-0.138508	0.387792	0.560144	-0.109683	0.494821	0.7956	0.340811	0.0292193	0.15902	0.0228223	0.88737	0.991375	-0.0100111	0.958127	0.98976	0.0100111	0.958127	0.98976	0.0051168	0.978591	0.978591	0.174163	0.276132	0.60732	1	0.0560893	0.0560893	0.416575	0.0105685	0.709	0.709
Bacteria|Fusobacteria|Fusobacteriia|Fusobacteriales	3	Order	0.0284009	0.860085	0.931759	-0.115423	0.472375	0.614088	0.0959185	0.5508	0.7956	0.0552337	0.731604	0.752896	0.197387	0.21608	0.70226	-0.439822	0.0150135	0.195176	0.439822	0.0150135	0.195176	-0.400667	0.0282247	0.183461	-0.0433229	0.787969	0.931236	1	0.201516	0.201516	0.742378	0.0186798	0.483	0.65975
Bacteria|Proteobacteria|Gammaproteobacteria|Aeromonadales	3	Order	-0.288104	0.0677506	0.176151	-0.298097	0.0583564	0.151727	-0.0628131	0.696427	0.905356	0.246809	0.11979	0.259546	0.229617	0.14869	0.644325	-0.0949944	0.617548	0.98976	0.0949944	0.617548	0.98976	-0.0607341	0.749868	0.974828	-0.23091	0.146353	0.60732	1	0.618468	0.618468	2.24018	0.0543204	0.077	0.641333
Bacteria|Proteobacteria|Gammaproteobacteria|Betaproteobacteriales	3	Order	-0.356841	0.022009	0.0953723	-0.299316	0.0572849	0.151727	-0.225726	0.155886	0.675504	0.193405	0.225674	0.419109	0.133624	0.404905	0.853111	-0.3099	0.0955973	0.414255	0.3099	0.0955973	0.414255	-0.325918	0.0788118	0.341346	0.0638075	0.691857	0.923457	1	0.527606	0.527606	2.01719	0.0491792	0.115	0.641333
Bacteria|Proteobacteria|Gammaproteobacteria|Enterobacteriales	3	Order	0.0822407	0.609225	0.791993	-0.0931225	0.562525	0.664802	0.1603	0.316745	0.7956	-0.294986	0.0611617	0.15902	-0.00174216	0.991375	0.991375	-0.241824	0.197936	0.514634	0.241824	0.197936	0.514634	-0.00556174	0.97673	0.978591	-0.126046	0.432296	0.802836	1	0.193428	0.193428	0.727304	0.0183074	0.517	0.65975
Bacteria|Proteobacteria|Gammaproteobacteria|Pasteurellales	3	Order	0.0516618	0.748376	0.884445	-0.0279629	0.862222	0.862222	0.0170754	0.915612	0.925485	0.306312	0.0514386	0.15902	0.154181	0.335808	0.853111	-0.219577	0.243668	0.527948	0.219577	0.243668	0.527948	0.0860957	0.651003	0.974828	-0.172681	0.280302	0.60732	1	0.384275	0.384275	1.28822	0.0319751	0.282	0.647833
Bacteria|Verrucomicrobia|Verrucomicrobiae|Verrucomicrobiales	3	Order	0.197413	0.216019	0.401177	0.281894	0.0741659	0.160693	0.140698	0.380258	0.7956	-0.177898	0.265803	0.43193	0.0106272	0.947422	0.991375	-0.0166852	0.930265	0.98976	0.0166852	0.930265	0.98976	0.0780868	0.681694	0.974828	0.0069735	0.965485	0.965485	1	0.10511	0.10511	0.571913	0.0144525	0.607	0.65975
Bacteria|Actinobacteria|Actinobacteria|Bifidobacteriales|Bifidobacteriaceae	4	Family	0.261445	0.0987068	0.259105	0.251318	0.112964	0.263583	0.0996646	0.535274	0.708102	-0.376966	0.0151201	0.242626	0.118815	0.459368	0.870561	0.0598443	0.753419	0.979337	-0.0598443	0.753419	0.979337	-0.0371524	0.845462	0.986372	-0.0136855	0.932322	0.990937	1	0.0699869	0.0699869	0.482764	0.0122272	0.618	0.8645
Bacteria|Actinobacteria|Coriobacteriia|Coriobacteriales|Atopobiaceae	4	Family	0.23165	0.145027	0.304557	0.304891	0.0525851	0.194685	0.0847672	0.598236	0.708102	0.0550595	0.732419	0.852961	0.202787	0.203523	0.61057	-0.0500556	0.792797	0.979337	0.0500556	0.792797	0.979337	0.319244	0.0855062	0.448908	-0.283909	0.0720341	0.525381	1	0.449029	0.449029	1.58055	0.0389484	0.208	0.8645
Bacteria|Actinobacteria|Coriobacteriia|Coriobacteriales|Coriobacteriaceae	4	Family	0.387159	0.0123934	0.0867538	0.325188	0.0380247	0.194685	0.220848	0.165263	0.708102	-0.143486	0.370794	0.598975	0.368815	0.0176507	0.370664	-0.281424	0.131923	0.46173	0.281424	0.131923	0.46173	0.224917	0.232103	0.675042	-0.207898	0.192121	0.525381	1	0.206402	0.206402	1.08032	0.026954	0.347	0.8645
Bacteria|Actinobacteria|Coriobacteriia|Coriobacteriales|Eggerthellaceae	4	Family	0.265801	0.0930173	0.259105	0.388867	0.01198	0.12579	0.100536	0.531694	0.708102	0.0382454	0.812344	0.852961	0.0987805	0.538919	0.870561	-0.000222469	0.999069	0.999069	0.000222469	0.999069	0.999069	0.338376	0.0674016	0.448908	-0.178958	0.26292	0.525381	1	0.030783	0.030783	0.19753	0.00503934	0.879	0.879
Bacteria|Bacteroidetes|Bacteroidia|Bacteroidales|Bacteroidaceae	4	Family	0.0613321	0.703255	0.820464	0.0144606	0.928499	0.928499	0.0338894	0.833396	0.875066	-0.150542	0.347474	0.598975	-0.0803136	0.617665	0.892631	-0.0549499	0.773039	0.979337	0.0549499	0.773039	0.979337	-0.0865406	0.649314	0.954372	0.186803	0.242219	0.525381	1	0.0962542	0.0962542	0.309674	0.0078778	0.868	0.879
Bacteria|Bacteroidetes|Bacteroidia|Bacteroidales|Prevotellaceae	4	Family	-0.403798	0.00884087	0.0867538	-0.352803	0.0236679	0.165675	-0.217276	0.172383	0.708102	0.190791	0.232128	0.541632	0.0439024	0.785199	0.916065	-0.143938	0.447946	0.91023	0.143938	0.447946	0.91023	-0.2	0.289304	0.675042	0.206329	0.195573	0.525381	1	0.249697	0.249697	1.04888	0.0261899	0.36	0.8645
Bacteria|Firmicutes|Bacilli|Lactobacillales|Lactobacillaceae	4	Family	0.108551	0.499314	0.69904	0.119605	0.456369	0.684554	0.0827634	0.606945	0.708102	-0.045215	0.778935	0.852961	0.237456	0.134936	0.520416	-0.333482	0.0717201	0.46173	0.333482	0.0717201	0.46173	-0.212458	0.259674	0.675042	0.00183054	0.990937	0.990937	1	0.124987	0.124987	0.381192	0.00967955	0.822	0.879
Bacteria|Firmicutes|Bacilli|Lactobacillales|Streptococcaceae	4	Family	0.143311	0.371381	0.649917	0.0499151	0.756621	0.836265	0.0940018	0.558825	0.708102	-0.272074	0.0852729	0.298455	-0.0663763	0.6801	0.892631	0.282314	0.130653	0.46173	-0.282314	0.130653	0.46173	-0.117241	0.537231	0.954372	-0.302214	0.0548017	0.525381	1	0.14662	0.14662	0.670215	0.0168947	0.546	0.8645
Bacteria|Firmicutes|Clostridia|Clostridiales|Clostridiaceae_1	4	Family	0.133467	0.405461	0.654976	-0.0635916	0.692848	0.808323	0.342902	0.0281805	0.31804	-0.193405	0.225674	0.541632	-0.171254	0.284356	0.696505	0.0785317	0.679975	0.979337	-0.0785317	0.679975	0.979337	0.000222469	0.999069	0.999069	0.165795	0.300218	0.525381	1	0.321341	0.321341	1.06775	0.0266485	0.335	0.8645
Bacteria|Firmicutes|Clostridia|Clostridiales|Lachnospiraceae	4	Family	0.243063	0.125695	0.293289	0.150094	0.348929	0.610627	0.219105	0.16871	0.708102	-0.160735	0.315414	0.598975	-0.289199	0.0666665	0.520416	0.433148	0.0168034	0.176436	-0.433148	0.0168034	0.176436	0.0972191	0.609296	0.954372	-0.125436	0.434546	0.570341	1	0.0370201	0.0370201	0.363114	0.00922473	0.699	0.8645
Bacteria|Firmicutes|Clostridia|Clostridiales|Peptostreptococcaceae	4	Family	0.396132	0.0103509	0.0867538	0.286685	0.0691762	0.194685	0.33872	0.0302895	0.31804	-0.329921	0.0351541	0.246078	-0.260279	0.100275	0.520416	0.135039	0.476787	0.91023	-0.135039	0.476787	0.91023	0.13059	0.49156	0.954372	-0.15054	0.34748	0.561314	1	0.134801	0.134801	0.5393	0.0136396	0.664	0.8645
Bacteria|Firmicutes|Clostridia|Clostridiales|Ruminococcaceae	4	Family	0.0173368	0.914325	0.960042	0.199312	0.211544	0.403857	-0.18931	0.235841	0.708102	-0.0262229	0.87072	0.87072	-0.253136	0.110296	0.520416	0.0847608	0.656081	0.979337	-0.0847608	0.656081	0.979337	0.370857	0.0436387	0.448908	-0.0795851	0.620869	0.766955	1	0.084089	0.084089	0.639039	0.0161214	0.576	0.8645
Bacteria|Firmicutes|Erysipelotrichia|Erysipelotrichales|Erysipelotrichaceae	4	Family	0.316156	0.0440342	0.23118	0.437214	0.00425815	0.0894211	0.126672	0.429997	0.708102	0.0507035	0.752896	0.852961	-0.0533101	0.740622	0.914885	-0.00333704	0.986037	0.999069	0.00333704	0.986037	0.999069	0.299221	0.108205	0.452876	-0.205893	0.196539	0.525381	1	0.260599	0.260599	1.23695	0.0307417	0.288	0.8645
Bacteria|Firmicutes|Negativicutes|Selenomonadales|Acidaminococcaceae	4	Family	-8.71194e-05	0.999569	0.999569	0.0720415	0.654437	0.808323	-0.0858997	0.593338	0.708102	-0.0923466	0.565799	0.792119	-0.0733449	0.648586	0.892631	0.173304	0.359748	0.839411	-0.173304	0.359748	0.839411	-0.0513904	0.787395	0.972665	-0.134676	0.401182	0.570341	1	0.17748	0.17748	0.627476	0.0158344	0.581	0.8645
Bacteria|Firmicutes|Negativicutes|Selenomonadales|Veillonellaceae	4	Family	-0.119615	0.45633	0.684495	-0.1291	0.421136	0.680297	-0.117001	0.466299	0.708102	0.35414	0.0231073	0.242626	0.0301394	0.851613	0.941257	-0.0171301	0.92841	0.999069	0.0171301	0.92841	0.999069	0.0220245	0.908032	0.999069	0.182444	0.253579	0.525381	1	0.0593837	0.0593837	0.411893	0.010451	0.733	0.8645
Bacteria|Fusobacteria|Fusobacteriia|Fusobacteriales|Fusobacteriaceae	4	Family	0.0631616	0.694825	0.820464	-0.0943421	0.557396	0.738313	0.137474	0.391377	0.708102	0.059851	0.710105	0.852961	0.166376	0.298502	0.696505	-0.442492	0.0143434	0.176436	0.442492	0.0143434	0.176436	-0.370857	0.0436387	0.448908	-0.00505579	0.974973	0.990937	1	0.119671	0.119671	0.446073	0.0113084	0.741	0.8645
Bacteria|Proteobacteria|Gammaproteobacteria|Aeromonadales|Succinivibrionaceae	4	Family	-0.288104	0.0677506	0.259105	-0.298097	0.0583564	0.194685	-0.0628131	0.696427	0.769736	0.246809	0.11979	0.359371	0.229617	0.14869	0.520416	-0.0949944	0.617548	0.979337	0.0949944	0.617548	0.979337	-0.0607341	0.749868	0.972665	-0.23091	0.146353	0.525381	1	0.618468	0.618468	2.24018	0.0543204	0.078	0.8645
Bacteria|Proteobacteria|Gammaproteobacteria|Betaproteobacteriales|Burkholderiaceae	4	Family	-0.281221	0.0748882	0.259105	-0.235986	0.137441	0.288627	-0.149932	0.349453	0.708102	0.103498	0.519609	0.779414	0.105401	0.511919	0.870561	-0.292547	0.116693	0.46173	0.292547	0.116693	0.46173	-0.283204	0.129393	0.452876	0.182183	0.254272	0.525381	1	0.402682	0.402682	1.38826	0.0343728	0.237	0.8645
Bacteria|Proteobacteria|Gammaproteobacteria|Enterobacteriales|Enterobacteriaceae	4	Family	0.0822407	0.609225	0.799608	-0.0931225	0.562525	0.738313	0.1603	0.316745	0.708102	-0.294986	0.0611617	0.256879	-0.00174216	0.991375	0.991375	-0.241824	0.197936	0.593809	0.241824	0.197936	0.593809	-0.00556174	0.97673	0.999069	-0.126046	0.432296	0.570341	1	0.193428	0.193428	0.727304	0.0183074	0.522	0.8645
Bacteria|Proteobacteria|Gammaproteobacteria|Pasteurellales|Pasteurellaceae	4	Family	0.0516618	0.748376	0.827153	-0.0279629	0.862222	0.905333	0.0170754	0.915612	0.915612	0.306312	0.0514386	0.256879	0.154181	0.335808	0.705196	-0.219577	0.243668	0.639629	0.219577	0.243668	0.639629	0.0860957	0.651003	0.954372	-0.172681	0.280302	0.525381	1	0.384275	0.384275	1.28822	0.0319751	0.253	0.8645
Bacteria|Verrucomicrobia|Verrucomicrobiae|Verrucomicrobiales|Akkermansiaceae	4	Family	0.197413	0.216019	0.412399	0.281894	0.0741659	0.194685	0.140698	0.380258	0.708102	-0.177898	0.265803	0.558187	0.0106272	0.947422	0.991375	-0.0166852	0.930265	0.999069	0.0166852	0.930265	0.999069	0.0780868	0.681694	0.954372	0.0069735	0.965485	0.990937	1	0.10511	0.10511	0.571913	0.0144525	0.629	0.8645
Bacteria|Actinobacteria|Actinobacteria|Bifidobacteriales|Bifidobacteriaceae|Bifidobacterium	5	Genus	0.261445	0.0987068	0.301604	0.251318	0.112964	0.365472	0.0996646	0.535274	0.95377	-0.376966	0.0151201	0.16781	0.118815	0.459368	0.768932	0.0598443	0.753419	0.941774	-0.0598443	0.753419	0.941774	-0.0371524	0.845462	0.979246	-0.0136855	0.932322	0.990937	1	0.0699816	0.0699816	0.482748	0.0122268	0.641	0.945784
Bacteria|Actinobacteria|Coriobacteriia|Coriobacteriales|Atopobiaceae|Libanicoccus	5	Genus	0.067866	0.673315	0.920929	0.127183	0.428121	0.759569	0.0257873	0.87285	0.977361	0.0154201	0.923767	0.940874	0.339895	0.0296841	0.544208	-0.0602892	0.751643	0.941774	0.0602892	0.751643	0.941774	0.157286	0.4065	0.865772	-0.349808	0.0249643	0.274607	1	0.182534	0.182534	0.592665	0.0149691	0.588	0.945784
Bacteria|Actinobacteria|Coriobacteriia|Coriobacteriales|Coriobacteriaceae|Collinsella	5	Genus	0.35928	0.0210548	0.243802	0.327802	0.0364168	0.29783	0.178856	0.263195	0.900381	-0.116043	0.469984	0.680239	0.355575	0.0225183	0.544208	-0.280534	0.133201	0.666006	0.280534	0.133201	0.666006	0.240044	0.201359	0.793447	-0.147925	0.356015	0.727463	1	0.297783	0.297783	1.48059	0.0365753	0.212	0.877105
Bacteria|Actinobacteria|Coriobacteriia|Coriobacteriales|Coriobacteriaceae|Enorma	5	Genus	0.329398	0.0354621	0.243802	0.338081	0.0306231	0.29783	0.0972252	0.545359	0.95377	-0.103933	0.517844	0.712035	0.0311847	0.846527	0.977246	0.138598	0.465137	0.882156	-0.138598	0.465137	0.882156	0.0932147	0.624182	0.961363	-0.311977	0.0470643	0.366039	1	0.437657	0.437657	1.47274	0.0363885	0.227	0.877105
Bacteria|Actinobacteria|Coriobacteriia|Coriobacteriales|Eggerthellaceae|Senegalimassilia	5	Genus	0.263536	0.0959434	0.301604	0.373013	0.0163062	0.29783	0.121619	0.448765	0.949311	0.0297077	0.853715	0.923657	0.0188153	0.907049	0.977246	-0.0269188	0.887711	0.984175	0.0269188	0.887711	0.984175	0.356174	0.0533794	0.646879	-0.0797594	0.620101	0.926721	1	0.0440654	0.0440654	0.22365	0.00570193	0.863	0.945784
Bacteria|Bacteroidetes|Bacteroidia|Bacteroidales|Bacteroidaceae|Bacteroides	5	Genus	0.0613321	0.703255	0.920929	0.0144606	0.928499	0.982066	0.0338894	0.833396	0.977361	-0.150542	0.347474	0.56209	-0.0803136	0.617665	0.84929	-0.0549499	0.773039	0.944825	0.0549499	0.773039	0.944825	-0.0865406	0.649314	0.961363	0.186803	0.242219	0.634382	1	0.0962542	0.0962542	0.309674	0.0078778	0.866	0.945784
Bacteria|Bacteroidetes|Bacteroidia|Bacteroidales|Prevotellaceae|Alloprevotella	5	Genus	-0.163175	0.308028	0.616957	-0.0466048	0.772317	0.903776	-0.264233	0.0950356	0.74069	0.409461	0.00785067	0.16781	0.233798	0.141232	0.629074	-0.118576	0.532575	0.935606	0.118576	0.532575	0.935606	0.265851	0.155621	0.729854	-0.191335	0.230774	0.634382	1	0.322255	0.322255	1.12299	0.0279887	0.296	0.877105
Bacteria|Bacteroidetes|Bacteroidia|Bacteroidales|Prevotellaceae|Prevotella_2	5	Genus	-0.0469574	0.770641	0.922778	-0.0106276	0.94742	0.983171	-0.142005	0.375804	0.900381	0.248116	0.117781	0.41178	0.315854	0.0442482	0.608412	0.0051168	0.978591	0.984175	-0.0051168	0.978591	0.984175	0.0362625	0.849121	0.979246	-0.201447	0.206591	0.63125	1	0.178367	0.178367	0.584018	0.0147539	0.527	0.945784
Bacteria|Bacteroidetes|Bacteroidia|Bacteroidales|Prevotellaceae|Prevotella_7	5	Genus	-0.335148	0.0321926	0.243802	-0.142776	0.373189	0.684179	-0.296729	0.0595773	0.74069	0.155769	0.330792	0.55132	0.0308362	0.848222	0.977246	0.00378198	0.984175	0.984175	-0.00378198	0.984175	0.984175	0.188877	0.317506	0.865772	-0.060931	0.705107	0.926721	1	0.117029	0.117029	0.411515	0.0104415	0.736	0.945784
Bacteria|Bacteroidetes|Bacteroidia|Bacteroidales|Prevotellaceae|Prevotella_9	5	Genus	-0.349349	0.0251683	0.243802	-0.269698	0.0881449	0.321765	-0.215533	0.175935	0.795506	0.182341	0.253852	0.528069	0.0114983	0.943119	0.977246	-0.198665	0.292601	0.731502	0.198665	0.292601	0.731502	-0.143938	0.447946	0.865772	0.236315	0.136878	0.536628	1	0.23505	0.23505	0.855468	0.0214643	0.485	0.945784
Bacteria|Bacteroidetes|Bacteroidia|Bacteroidales|Prevotellaceae|uncultured	5	Genus	-0.132683	0.40825	0.736494	-0.104883	0.514007	0.782467	-0.0615063	0.70245	0.958276	0.171887	0.282555	0.528069	0.194774	0.222344	0.643628	0.00378198	0.984175	0.984175	-0.00378198	0.984175	0.984175	0.187542	0.321001	0.865772	-0.261245	0.0989749	0.453635	1	0.0489528	0.0489528	0.20225	0.00515914	0.877	0.945784
Bacteria|Firmicutes|Bacilli|Lactobacillales|Lactobacillaceae|Lactobacillus	5	Genus	0.108551	0.499314	0.807714	0.119605	0.456369	0.782467	0.0827634	0.606945	0.95377	-0.045215	0.778935	0.874315	0.237456	0.134936	0.629074	-0.333482	0.0717201	0.633451	0.333482	0.0717201	0.633451	-0.212458	0.259674	0.793447	0.00183054	0.990937	0.990937	1	0.124987	0.124987	0.381192	0.00967955	0.843	0.945784
Bacteria|Firmicutes|Bacilli|Lactobacillales|Streptococcaceae|Lactococcus	5	Genus	0.0483513	0.764024	0.922778	0.0549676	0.732849	0.895705	0.00174239	0.991374	0.991374	0.0867709	0.589582	0.728411	0.13554	0.398139	0.768932	0.0945495	0.619203	0.941774	-0.0945495	0.619203	0.941774	0.00867631	0.963706	0.995345	-0.17643	0.269833	0.674582	1	0.310414	0.310414	1.49929	0.0370202	0.204	0.877105
Bacteria|Firmicutes|Bacilli|Lactobacillales|Streptococcaceae|Streptococcus	5	Genus	0.143311	0.371381	0.704344	0.0499151	0.756621	0.903776	0.0940018	0.558825	0.95377	-0.272074	0.0852729	0.36077	-0.0663763	0.6801	0.912329	0.282314	0.130653	0.666006	-0.282314	0.130653	0.666006	-0.117241	0.537231	0.895386	-0.302214	0.0548017	0.366039	1	0.146985	0.146985	0.672262	0.0169454	0.554	0.945784
Bacteria|Firmicutes|Clostridia|Clostridiales|Clostridiaceae_1|Clostridium_sensu_stricto_1	5	Genus	0.219454	0.168016	0.440042	0.0658565	0.682473	0.87293	0.231215	0.145806	0.772891	-0.365553	0.018759	0.16781	-0.234321	0.14032	0.629074	0.12436	0.512625	0.935606	-0.12436	0.512625	0.935606	0.00111235	0.995345	0.995345	0.0665098	0.679491	0.926721	1	0.38164	0.38164	1.19628	0.029761	0.339	0.903571
Bacteria|Firmicutes|Clostridia|Clostridiales|Lachnospiraceae|Agathobacter	5	Genus	0.284619	0.0712942	0.301604	0.283462	0.0725027	0.313779	0.109596	0.495166	0.95377	0.179727	0.260838	0.528069	-0.0526132	0.743897	0.960943	0.158176	0.403816	0.827826	-0.158176	0.403816	0.827826	0.175528	0.353518	0.865772	-0.193428	0.225619	0.634382	1	0.152458	0.152458	0.469224	0.0118884	0.726	0.945784
Bacteria|Firmicutes|Clostridia|Clostridiales|Lachnospiraceae|Anaerostipes	5	Genus	0.161171	0.314087	0.616957	0.190165	0.233693	0.514125	0.0684758	0.670545	0.958276	-0.381583	0.0138278	0.16781	-0.266028	0.0927284	0.629074	0.174194	0.357248	0.785945	-0.174194	0.357248	0.785945	-0.0567297	0.765888	0.979246	0.0027894	0.98619	0.990937	1	0.312512	0.312512	1.29379	0.032109	0.255	0.877105
Bacteria|Firmicutes|Clostridia|Clostridiales|Lachnospiraceae|Blautia	5	Genus	0.31485	0.0449642	0.247303	0.317174	0.0433207	0.29783	0.254911	0.107737	0.74069	-0.259354	0.101531	0.398871	-0.171951	0.282371	0.739544	0.153281	0.4187	0.827826	-0.153281	0.4187	0.827826	0.296552	0.111543	0.706039	-0.0275453	0.86426	0.990937	1	0.0815162	0.0815162	0.368754	0.00936668	0.826	0.945784
Bacteria|Firmicutes|Clostridia|Clostridiales|Lachnospiraceae|Dorea	5	Genus	0.27068	0.086949	0.301604	0.239906	0.130839	0.377142	0.20142	0.206653	0.811851	-0.170667	0.286036	0.528069	0.00923345	0.95431	0.977246	-0.00823137	0.965566	0.984175	0.00823137	0.965566	0.984175	-0.0149055	0.937688	0.995345	-0.313895	0.0456536	0.366039	1	0.0218595	0.0218595	0.143783	0.00367319	0.952	0.99
Bacteria|Firmicutes|Clostridia|Clostridiales|Lachnospiraceae|Eubacterium_hallii_group	5	Genus	0.221545	0.163899	0.440042	0.285291	0.0705996	0.313779	0.226423	0.154578	0.772891	-0.190791	0.232128	0.528069	-0.149129	0.352072	0.768932	0.0754171	0.692039	0.941774	-0.0754171	0.692039	0.941774	0.334816	0.0705216	0.646879	-0.0460251	0.775076	0.926721	1	0.118766	0.118766	0.477896	0.0121054	0.686	0.945784
Bacteria|Firmicutes|Clostridia|Clostridiales|Lachnospiraceae|Fusicatenibacter	5	Genus	0.473145	0.00178293	0.0980613	0.325101	0.0380793	0.29783	0.382977	0.0134566	0.740115	-0.0115869	0.942681	0.942681	-0.118293	0.461359	0.768932	0.0625139	0.74278	0.941774	-0.0625139	0.74278	0.941774	-0.00333704	0.986037	0.995345	-0.0591004	0.713585	0.926721	1	0.0409474	0.0409474	0.139785	0.00357143	0.962	0.99
Bacteria|Firmicutes|Clostridia|Clostridiales|Lachnospiraceae|Lachnoclostridium	5	Genus	-0.025526	0.874128	0.942687	-0.105928	0.509798	0.782467	0.158122	0.323451	0.900381	0.0869452	0.588832	0.728411	-0.104704	0.514728	0.808859	-0.105673	0.578374	0.935606	0.105673	0.578374	0.935606	0.00378198	0.984175	0.995345	0.356346	0.022207	0.274607	1	0.137699	0.137699	0.743231	0.0187008	0.514	0.945784
Bacteria|Firmicutes|Clostridia|Clostridiales|Lachnospiraceae|Lachnospira	5	Genus	-0.130766	0.415115	0.736494	-0.106538	0.507351	0.782467	-0.153069	0.339348	0.900381	0.183473	0.250865	0.528069	0.0510453	0.751283	0.960943	-0.200445	0.28821	0.731502	0.200445	0.28821	0.731502	-0.219577	0.243668	0.793447	0.268044	0.0901884	0.453635	1	0.376523	0.376523	1.33705	0.033147	0.267	0.877105
Bacteria|Firmicutes|Clostridia|Clostridiales|Lachnospiraceae|Lachnospiraceae_NK4A136_group	5	Genus	-0.0365901	0.820329	0.922778	-0.027266	0.865624	0.982066	0.0424271	0.792255	0.968312	0.298297	0.0581794	0.319987	0	1	1	0.068743	0.718137	0.941774	-0.068743	0.718137	0.941774	-0.0349277	0.854615	0.979246	-0.0516911	0.748238	0.926721	1	0.612894	0.612894	2.14121	0.0520454	0.105	0.877105
Bacteria|Firmicutes|Clostridia|Clostridiales|Lachnospiraceae|Lachnospiraceae_UCG-004	5	Genus	-0.336978	0.0312059	0.243802	-0.393048	0.0110176	0.29783	-0.0858997	0.593338	0.95377	0.0750969	0.640754	0.766119	0.208014	0.191866	0.643628	-0.314794	0.0902048	0.633451	0.314794	0.0902048	0.633451	-0.397553	0.0295908	0.646879	0.131102	0.413908	0.758831	1	0.829498	0.829498	3.51677	0.0827149	0.022	0.877105
Bacteria|Firmicutes|Clostridia|Clostridiales|Lachnospiraceae|Roseburia	5	Genus	0.0327569	0.838889	0.922778	0.0761357	0.636129	0.833026	0.0128066	0.936659	0.977361	0.214836	0.177371	0.48777	-0.106272	0.508417	0.808859	0.313014	0.0921383	0.633451	-0.313014	0.0921383	0.633451	0.0562848	0.767674	0.979246	-0.0488145	0.761829	0.926721	1	0.131982	0.131982	0.426824	0.0108257	0.77	0.945784
Bacteria|Firmicutes|Clostridia|Clostridiales|Lachnospiraceae|Ruminococcus_gauvreauii_group	5	Genus	0.176852	0.268668	0.59107	0.265343	0.0936043	0.321765	0.0931306	0.56249	0.95377	0.0852899	0.595973	0.728411	-0.0167247	0.917339	0.977246	0.175973	0.352279	0.785945	-0.175973	0.352279	0.785945	0.341046	0.0651328	0.646879	-0.0527371	0.743314	0.926721	1	0.607899	0.607899	2.3046	0.0557952	0.114	0.877105
Bacteria|Firmicutes|Clostridia|Clostridiales|Lachnospiraceae|Ruminococcus_gnavus_group	5	Genus	0.267805	0.0904866	0.301604	0.0795331	0.621098	0.833026	0.191314	0.230827	0.846366	-0.420961	0.00612989	0.16781	-0.124216	0.439062	0.768932	0.0660734	0.728666	0.941774	-0.0660734	0.728666	0.941774	-0.134594	0.478254	0.876799	-0.0194386	0.903984	0.990937	1	0.165329	0.165329	0.502896	0.0127306	0.705	0.945784
Bacteria|Firmicutes|Clostridia|Clostridiales|Lachnospiraceae|Ruminococcus_torques_group	5	Genus	0.000435597	0.997843	0.997843	0.217605	0.171717	0.410629	-0.290543	0.0653539	0.74069	-0.0279653	0.86221	0.923657	0.0804878	0.6169	0.84929	0.249833	0.183032	0.719056	-0.249833	0.183032	0.719056	0.263626	0.159241	0.729854	-0.438459	0.00413795	0.113794	1	0.151227	0.151227	0.583301	0.014736	0.664	0.945784
Bacteria|Firmicutes|Clostridia|Clostridiales|Peptostreptococcaceae|Intestinibacter	5	Genus	0.28157	0.0745131	0.301604	0.17675	0.26895	0.547862	0.273294	0.083827	0.74069	-0.358496	0.0213577	0.16781	-0.261672	0.0984036	0.629074	0.20267	0.28278	0.731502	-0.20267	0.28278	0.731502	0.0803115	0.673116	0.961363	-0.14008	0.382374	0.727463	1	0.0902707	0.0902707	0.349326	0.00887756	0.807	0.945784
Bacteria|Firmicutes|Clostridia|Clostridiales|Ruminococcaceae|Butyricicoccus	5	Genus	-0.321383	0.040469	0.247303	-0.323446	0.0391285	0.29783	-0.0568018	0.724279	0.958276	0.0986192	0.539585	0.713214	0.0158537	0.921631	0.977246	0.0349277	0.854615	0.984175	-0.0349277	0.854615	0.984175	-0.166185	0.380118	0.865772	0.00714784	0.964623	0.990937	1	0.07464	0.07464	0.422332	0.010713	0.765	0.945784
Bacteria|Firmicutes|Clostridia|Clostridiales|Ruminococcaceae|Eubacterium_coprostanoligenes_group	5	Genus	0.0791915	0.622602	0.901135	0.177098	0.267992	0.547862	0.0527072	0.743455	0.958276	0.188701	0.237381	0.528069	0.0923345	0.56585	0.84929	0.01802	0.924701	0.984175	-0.01802	0.924701	0.984175	0.233815	0.213659	0.793447	-0.208421	0.19098	0.617875	1	0.506361	0.506361	1.57654	0.0388536	0.188	0.877105
Bacteria|Firmicutes|Clostridia|Clostridiales|Ruminococcaceae|Faecalibacterium	5	Genus	-0.0880777	0.583968	0.868061	0.0145477	0.928069	0.982066	-0.229734	0.148478	0.772891	0.124058	0.439649	0.653533	-0.00818815	0.959478	0.977246	-0.296997	0.110982	0.666006	0.296997	0.110982	0.666006	0.0166852	0.930265	0.995345	0.0130753	0.935333	0.990937	1	0.0674259	0.0674259	0.363911	0.00924478	0.813	0.945784
Bacteria|Firmicutes|Clostridia|Clostridiales|Ruminococcaceae|Ruminococcaceae_UCG-002	5	Genus	-0.126584	0.430316	0.739606	0.0156801	0.922486	0.982066	-0.137039	0.392894	0.900381	0.32844	0.0360326	0.247724	0.132753	0.408002	0.768932	-0.0295884	0.876656	0.984175	0.0295884	0.876656	0.984175	0.176418	0.351044	0.865772	0.0143828	0.928882	0.990937	1	0.576547	0.576547	1.83169	0.0448595	0.161	0.877105
Bacteria|Firmicutes|Clostridia|Clostridiales|Ruminococcaceae|Ruminococcus_2	5	Genus	-0.0643812	0.689225	0.920929	0.00452981	0.977576	0.9931	0.0117611	0.941821	0.977361	-0.0184693	0.908751	0.940874	-0.127526	0.426866	0.768932	0.0656285	0.730425	0.941774	-0.0656285	0.730425	0.941774	-0.123471	0.51567	0.895386	0.139732	0.383571	0.727463	1	0.477238	0.477238	1.65894	0.0408014	0.162	0.877105
Bacteria|Firmicutes|Clostridia|Clostridiales|Ruminococcaceae|Subdoligranulum	5	Genus	0.208651	0.190479	0.476196	0.324579	0.0384081	0.29783	0.0901686	0.575036	0.95377	-0.135819	0.397159	0.624107	-0.0837979	0.602442	0.84929	0.320578	0.0841337	0.633451	-0.320578	0.0841337	0.633451	0.365072	0.0472908	0.646879	-0.0918759	0.567789	0.923861	1	0.271131	0.271131	1.02817	0.025686	0.408	0.945784
Bacteria|Firmicutes|Erysipelotrichia|Erysipelotrichales|Erysipelotrichaceae|Catenibacterium	5	Genus	0.199068	0.212115	0.495043	0.299316	0.0572849	0.313779	0.0441695	0.783923	0.968312	0.16605	0.299466	0.53131	0.199129	0.211972	0.643628	-0.152392	0.421439	0.827826	0.152392	0.421439	0.827826	0.279199	0.135136	0.729854	-0.246165	0.120791	0.511041	1	0.262809	0.262809	0.81709	0.0205211	0.474	0.945784
Bacteria|Firmicutes|Erysipelotrichia|Erysipelotrichales|Erysipelotrichaceae|Erysipelatoclostridium	5	Genus	0.263362	0.0961714	0.301604	0.219783	0.167363	0.410629	0.111251	0.488635	0.95377	-0.239927	0.130804	0.42319	-0.268293	0.0898789	0.629074	0.220467	0.241715	0.731502	-0.220467	0.241715	0.731502	0.151502	0.424187	0.865772	-0.102075	0.525398	0.903029	1	0.15964	0.15964	0.604878	0.0152728	0.623	0.945784
Bacteria|Firmicutes|Erysipelotrichia|Erysipelotrichales|Erysipelotrichaceae|Erysipelotrichaceae_UCG-003	5	Genus	0.119179	0.457983	0.763306	0.243826	0.124476	0.377142	0.0514876	0.749197	0.958276	-0.231999	0.144406	0.441242	-0.142509	0.374094	0.768932	0.0629588	0.741011	0.941774	-0.0629588	0.741011	0.941774	0.325473	0.0792451	0.646879	0.112709	0.48292	0.856794	1	0.150227	0.150227	0.476328	0.0120662	0.72	0.945784
Bacteria|Firmicutes|Erysipelotrichia|Erysipelotrichales|Erysipelotrichaceae|Holdemanella	5	Genus	0.168315	0.292828	0.616957	0.163683	0.306503	0.602059	0.147493	0.357438	0.900381	0.0526201	0.743865	0.852345	-0.156098	0.329762	0.768932	0.210234	0.264813	0.731502	-0.210234	0.264813	0.731502	0.0393771	0.836328	0.979246	-0.0789749	0.623557	0.926721	1	0.156602	0.156602	0.471541	0.0119464	0.7	0.945784
Bacteria|Firmicutes|Negativicutes|Selenomonadales|Acidaminococcaceae|Phascolarctobacterium	5	Genus	0.0409461	0.799355	0.922778	0.0980879	0.541782	0.782467	-0.0528815	0.742636	0.958276	-0.0973995	0.544636	0.713214	0.0268293	0.867757	0.977246	0.109677	0.563975	0.935606	-0.109677	0.563975	0.935606	0.0175751	0.926556	0.995345	-0.216179	0.174614	0.600236	1	0.172953	0.172953	0.640695	0.0161625	0.576	0.945784
Bacteria|Firmicutes|Negativicutes|Selenomonadales|Veillonellaceae|Anaerovibrio	5	Genus	-0.00418173	0.979299	0.997843	0.111677	0.486962	0.782467	-0.0666463	0.678868	0.958276	0.155769	0.330792	0.55132	0.199129	0.211972	0.643628	-0.111457	0.557628	0.935606	0.111457	0.557628	0.935606	0.293437	0.115534	0.706039	-0.296374	0.0598972	0.366039	1	0.0149135	0.0149135	0.140156	0.00358087	0.869	0.945784
Bacteria|Firmicutes|Negativicutes|Selenomonadales|Veillonellaceae|Dialister	5	Genus	-0.2489	0.116587	0.337488	-0.101485	0.527805	0.782467	-0.147232	0.3583	0.900381	0.369125	0.0175484	0.16781	0.249303	0.115977	0.629074	-0.177308	0.34858	0.785945	0.177308	0.34858	0.785945	0.141268	0.456498	0.865772	0.0910914	0.571114	0.923861	1	0.264798	0.264798	0.844386	0.0211921	0.493	0.945784
Bacteria|Firmicutes|Negativicutes|Selenomonadales|Veillonellaceae|Megamonas	5	Genus	0.384284	0.0131164	0.243802	0.23616	0.137143	0.377142	0.309622	0.0488444	0.74069	-0.0257002	0.873276	0.923657	-0.175958	0.271135	0.739544	0.0229143	0.904333	0.984175	-0.0229143	0.904333	0.984175	0.223582	0.234959	0.793447	0.261942	0.0980446	0.453635	1	0.41285	0.41285	1.17346	0.0292098	0.303	0.877105
Bacteria|Firmicutes|Negativicutes|Selenomonadales|Veillonellaceae|Megasphaera	5	Genus	0.0910398	0.571333	0.868061	0.225271	0.156744	0.41052	-0.156118	0.329698	0.900381	0.0689986	0.668174	0.781906	0.216725	0.173501	0.636171	-0.216463	0.250588	0.731502	0.216463	0.250588	0.731502	0.119021	0.531028	0.895386	-0.0865586	0.590496	0.926721	1	0.504419	0.504419	1.4257	0.0352672	0.215	0.877105
Bacteria|Firmicutes|Negativicutes|Selenomonadales|Veillonellaceae|Mitsuokella	5	Genus	-0.0960927	0.550073	0.8644	0.00139379	0.9931	0.9931	-0.0331054	0.837198	0.977361	0.225465	0.156378	0.452673	0.352265	0.0238966	0.544208	-0.404672	0.0265443	0.633451	0.404672	0.0265443	0.633451	-0.144828	0.445114	0.865772	-0.0735705	0.647576	0.926721	1	0.0164277	0.0164277	0.0918812	0.00235039	0.998	0.998
Bacteria|Firmicutes|Negativicutes|Selenomonadales|Veillonellaceae|Veillonella	5	Genus	-0.0031363	0.984473	0.997843	-0.15715	0.326472	0.619171	-0.0198632	0.901897	0.977361	-0.274426	0.0825015	0.36077	-0.21899	0.16894	0.636171	0.342825	0.0636537	0.633451	-0.342825	0.0636537	0.633451	-0.214238	0.255609	0.793447	-0.164052	0.3054	0.699874	1	0.267464	0.267464	1.04034	0.0259823	0.345	0.903571
Bacteria|Fusobacteria|Fusobacteriia|Fusobacteriales|Fusobacteriaceae|Cetobacterium	5	Genus	-0.0574988	0.721031	0.922248	-0.0588876	0.714573	0.893216	-0.00644684	0.96809	0.986018	0.177027	0.268189	0.528069	0.294599	0.0615181	0.629074	-0.448276	0.0129767	0.633451	0.448276	0.0129767	0.633451	-0.152392	0.421439	0.865772	-0.151761	0.34354	0.727463	1	0.265308	0.265308	2.18569	0.0530692	0.103	0.877105
Bacteria|Proteobacteria|Gammaproteobacteria|Aeromonadales|Succinivibrionaceae|Succinivibrio	5	Genus	-0.288104	0.0677506	0.301604	-0.298097	0.0583564	0.313779	-0.0628131	0.696427	0.958276	0.246809	0.11979	0.41178	0.229617	0.14869	0.629074	-0.0949944	0.617548	0.941774	0.0949944	0.617548	0.941774	-0.0607341	0.749868	0.979246	-0.23091	0.146353	0.536628	1	0.618691	0.618691	2.24107	0.0543407	0.071	0.877105
Bacteria|Proteobacteria|Gammaproteobacteria|Betaproteobacteriales|Burkholderiaceae|Sutterella	5	Genus	-0.33811	0.0306077	0.243802	-0.274751	0.0821247	0.321765	-0.209784	0.188029	0.795506	0.107592	0.503132	0.709545	0.125784	0.433262	0.768932	-0.23515	0.210981	0.731502	0.23515	0.210981	0.731502	-0.322358	0.0823301	0.646879	0.143044	0.372284	0.727463	1	0.54989	0.54989	1.91915	0.0469011	0.12	0.877105
Bacteria|Proteobacteria|Gammaproteobacteria|Enterobacteriales|Enterobacteriaceae|Enterobacter	5	Genus	0.0341508	0.83213	0.922778	-0.0885927	0.581762	0.799923	0.126759	0.429677	0.945289	-0.12641	0.430957	0.653533	0.140244	0.381812	0.768932	0.259622	0.165907	0.701915	-0.259622	0.165907	0.701915	0.0785317	0.679975	0.961363	-0.57113	9.6305e-05	0.0052965	1	0.0804843	0.0804843	0.255208	0.00650124	0.848	0.945784
Bacteria|Proteobacteria|Gammaproteobacteria|Enterobacteriales|Enterobacteriaceae|Escherichia-Shigella	5	Genus	0.00104543	0.994824	0.997843	-0.0949519	0.55484	0.782467	0.0132421	0.93451	0.977361	-0.276343	0.0802956	0.36077	-0.0130662	0.935378	0.977246	-0.270745	0.147866	0.677721	0.270745	0.147866	0.677721	-0.0522803	0.783799	0.979246	0.0666841	0.678696	0.926721	1	0.0564353	0.0564353	0.186476	0.00475869	0.972	0.99
Bacteria|Proteobacteria|Gammaproteobacteria|Enterobacteriales|Enterobacteriaceae|Klebsiella	5	Genus	0.0392908	0.80731	0.922778	-0.200531	0.208705	0.478282	0.255695	0.106621	0.74069	-0.16997	0.288038	0.528069	0.084669	0.598661	0.84929	0.320133	0.0845893	0.633451	-0.320133	0.0845893	0.633451	-0.068743	0.718137	0.979246	-0.357218	0.0218594	0.274607	1	0.778056	0.778056	2.3688	0.0572605	0.08	0.877105
Bacteria|Proteobacteria|Gammaproteobacteria|Pasteurellales|Pasteurellaceae|Haemophilus	5	Genus	0.0659494	0.682048	0.920929	-0.0180321	0.910902	0.982066	0.0271813	0.866038	0.977361	0.305789	0.0518581	0.316911	0.140418	0.381215	0.768932	-0.217353	0.248598	0.731502	0.217353	0.248598	0.731502	0.102558	0.589685	0.953903	-0.171635	0.28327	0.677385	1	0.373409	0.373409	1.24914	0.0310352	0.286	0.877105
Bacteria|Verrucomicrobia|Verrucomicrobiae|Verrucomicrobiales|Akkermansiaceae|Akkermansia	5	Genus	0.197413	0.216019	0.495043	0.281894	0.0741659	0.313779	0.140698	0.380258	0.900381	-0.177898	0.265803	0.528069	0.0106272	0.947422	0.977246	-0.0166852	0.930265	0.984175	0.0166852	0.930265	0.984175	0.0780868	0.681694	0.961363	0.0069735	0.965485	0.990937	1	0.10511	0.10511	0.571913	0.0144525	0.629	0.945784
Bacteria|Actinobacteria|Actinobacteria|Bifidobacteriales|Bifidobacteriaceae|Bifidobacterium|Bifidobacterium_bifidum	6	Species	0.311103	0.0477186	0.238593	0.133804	0.404266	0.817738	0.25648	0.105514	0.761345	-0.540924	0.000260751	0.00912628	-0.110627	0.491093	0.716177	0.185762	0.325698	0.887136	-0.185762	0.325698	0.887136	0.076307	0.688585	0.888932	-0.146879	0.359465	0.505271	1	0.285283	0.285283	0.95926	0.0240059	0.412	0.998
Bacteria|Actinobacteria|Actinobacteria|Bifidobacteriales|Bifidobacteriaceae|Bifidobacterium|Bifidobacterium_breve	6	Species	0.21231	0.182644	0.581141	0.124918	0.436459	0.817738	0.0338023	0.833818	0.888386	-0.471403	0.00186388	0.0326179	-0.0165505	0.918197	0.973846	0.0785317	0.679975	0.899861	-0.0785317	0.679975	0.899861	-0.00645161	0.973008	0.973008	-0.150017	0.349177	0.505271	1	0.07799	0.07799	0.241861	0.00616335	0.9	0.998
Bacteria|Actinobacteria|Actinobacteria|Bifidobacteriales|Bifidobacteriaceae|Bifidobacterium|Bifidobacterium_longum_subsp_longum	6	Species	0.520277	0.000488818	0.0171086	0.474846	0.00170692	0.0597421	0.240101	0.130516	0.761345	-0.254389	0.108485	0.409748	0.0736934	0.647025	0.808782	0.0162403	0.93212	0.959536	-0.0162403	0.93212	0.959536	0.210234	0.264813	0.783462	-0.0208333	0.897131	0.923517	1	0.434727	0.434727	1.88245	0.0460454	0.127	0.998
Bacteria|Actinobacteria|Coriobacteriia|Coriobacteriales|Atopobiaceae|Libanicoccus|uncultured_bacterium	6	Species	0.0759681	0.636874	0.796093	0.189817	0.234567	0.702177	0.0224768	0.889064	0.915213	0.166398	0.298438	0.454145	0.271777	0.0856278	0.318307	-0.0932147	0.624182	0.899861	0.0932147	0.624182	0.899861	0.224917	0.232103	0.783462	-0.262117	0.0978131	0.355905	1	0.360475	0.360475	1.27658	0.0316954	0.279	0.998
Bacteria|Actinobacteria|Coriobacteriia|Coriobacteriales|Coriobacteriaceae|Enorma|uncultured_bacterium	6	Species	0.329398	0.0354621	0.238593	0.338081	0.0306231	0.267952	0.0972252	0.545359	0.888386	-0.103933	0.517844	0.624984	0.0311847	0.846527	0.973846	0.138598	0.465137	0.887136	-0.138598	0.465137	0.887136	0.0932147	0.624182	0.873854	-0.311977	0.0470643	0.284531	1	0.437657	0.437657	1.47274	0.0363885	0.21	0.998
Bacteria|Actinobacteria|Coriobacteriia|Coriobacteriales|Eggerthellaceae|Senegalimassilia|uncultured_bacterium	6	Species	0.263536	0.0959434	0.403235	0.373013	0.0163062	0.190239	0.121619	0.448765	0.888386	0.0297077	0.853715	0.905456	0.0188153	0.907049	0.973846	-0.0269188	0.887711	0.959536	0.0269188	0.887711	0.959536	0.356174	0.0533794	0.783462	-0.0797594	0.620101	0.775127	1	0.0440654	0.0440654	0.22365	0.00570193	0.884	0.998
Bacteria|Bacteroidetes|Bacteroidia|Bacteroidales|Bacteroidaceae|Bacteroides|Bacteroides_fragilis	6	Species	0.0923466	0.565799	0.733443	0.0532253	0.74102	0.894334	-0.0555822	0.729974	0.888386	-0.135732	0.397465	0.535049	0.262544	0.0972478	0.318307	-0.202225	0.283861	0.887136	0.202225	0.283861	0.887136	-0.216908	0.249592	0.783462	-0.0638075	0.691857	0.807166	1	0.0849863	0.0849863	0.266079	0.0067763	0.881	0.998
Bacteria|Bacteroidetes|Bacteroidia|Bacteroidales|Bacteroidaceae|Bacteroides|Bacteroides_plebeius	6	Species	0.353879	0.0232159	0.203139	0.412039	0.00743254	0.130069	0.124494	0.438032	0.888386	0.169447	0.289545	0.454145	0.16777	0.294415	0.515227	-0.169744	0.36985	0.887136	0.169744	0.36985	0.887136	0.247164	0.18791	0.783462	-0.161872	0.311957	0.505271	1	0.0996027	0.0996027	0.643652	0.016236	0.55	0.998
Bacteria|Bacteroidetes|Bacteroidia|Bacteroidales|Bacteroidaceae|Bacteroides|Bacteroides_uniformis	6	Species	0.151762	0.343536	0.604136	0.191298	0.230869	0.702177	0.14244	0.374326	0.888386	0.131289	0.413236	0.535676	-0.0184669	0.908763	0.973846	-0.12881	0.497533	0.887136	0.12881	0.497533	0.887136	-0.117241	0.537231	0.783462	0.309711	0.0487767	0.284531	1	0.186596	0.186596	0.730153	0.0183778	0.486	0.998
Bacteria|Bacteroidetes|Bacteroidia|Bacteroidales|Prevotellaceae|Alloprevotella|uncultured_organism	6	Species	-0.0558435	0.728752	0.850211	0.0695152	0.665834	0.863118	-0.0925208	0.565063	0.888386	0.227382	0.152794	0.409748	0.231533	0.145237	0.391022	-0.0860957	0.651003	0.899861	0.0860957	0.651003	0.899861	0.289878	0.120223	0.783462	-0.2466	0.120114	0.382181	1	0.0139467	0.0139467	0.0662615	0.00169613	0.998	0.998
Bacteria|Bacteroidetes|Bacteroidia|Bacteroidales|Prevotellaceae|Prevotella_2|uncultured_bacterium	6	Species	-0.119005	0.458646	0.697939	-0.0313603	0.845674	0.895026	-0.207954	0.191997	0.839988	0.231215	0.145806	0.409748	0.260453	0.100039	0.318307	0.01802	0.924701	0.959536	-0.01802	0.924701	0.959536	0.156841	0.407845	0.783462	-0.215133	0.17676	0.454924	1	0.32737	0.32737	1.0983	0.0273901	0.322	0.998
Bacteria|Bacteroidetes|Bacteroidia|Bacteroidales|Prevotellaceae|Prevotella_2|uncultured_organism	6	Species	-0.00792787	0.960765	0.979299	0.0742193	0.644673	0.863118	-0.0659494	0.682048	0.888386	0.196019	0.219344	0.454145	0.182578	0.253224	0.471575	-0.116352	0.540346	0.887136	0.116352	0.540346	0.887136	0.182202	0.335218	0.783462	-0.202667	0.203797	0.454924	1	0.304168	0.304168	1.95817	0.0478091	0.188	0.998
Bacteria|Bacteroidetes|Bacteroidia|Bacteroidales|Prevotellaceae|Prevotella_7|Massiliprevotella_massiliensis	6	Species	-0.169099	0.290553	0.604136	-0.026482	0.869454	0.895026	-0.173716	0.277386	0.874942	0.157599	0.325073	0.463109	0.0982578	0.541079	0.739087	-0.0682981	0.719888	0.899861	0.0682981	0.719888	0.899861	0.367742	0.0455761	0.783462	-0.156555	0.328329	0.505271	1	0.136584	0.136584	0.646167	0.0162984	0.521	0.998
Bacteria|Bacteroidetes|Bacteroidia|Bacteroidales|Prevotellaceae|Prevotella_7|uncultured_bacterium	6	Species	-0.257786	0.103689	0.403235	-0.0851953	0.596382	0.863118	-0.244718	0.12306	0.761345	0.179553	0.261308	0.454145	0.196341	0.218571	0.457767	-0.16307	0.389236	0.887136	0.16307	0.389236	0.887136	-0.0407119	0.830858	0.932835	0.0209205	0.896702	0.923517	1	0.352032	0.352032	2.04614	0.0498498	0.124	0.998
Bacteria|Bacteroidetes|Bacteroidia|Bacteroidales|Prevotellaceae|Prevotella_9|uncultured_bacterium	6	Species	-0.151239	0.345221	0.604136	-0.0410297	0.798954	0.895026	-0.165875	0.29998	0.874942	0.176765	0.268908	0.454145	0.265854	0.0929505	0.318307	-0.253838	0.175883	0.825702	0.253838	0.175883	0.825702	0.125695	0.508074	0.783462	-0.210425	0.18665	0.454924	1	0.0518206	0.0518206	0.153132	0.0039111	0.974	0.998
Bacteria|Bacteroidetes|Bacteroidia|Bacteroidales|Prevotellaceae|uncultured|uncultured_bacterium	6	Species	-0.132683	0.40825	0.649489	-0.104883	0.514007	0.817738	-0.0615063	0.70245	0.888386	0.171887	0.282555	0.454145	0.194774	0.222344	0.457767	0.00378198	0.984175	0.984175	-0.00378198	0.984175	0.984175	0.187542	0.321001	0.783462	-0.261245	0.0989749	0.355905	1	0.0489528	0.0489528	0.20225	0.00515914	0.884	0.998
Bacteria|Firmicutes|Bacilli|Lactobacillales|Lactobacillaceae|Lactobacillus|uncultured_rumen_bacterium	6	Species	0.100362	0.532409	0.733443	0.139814	0.383286	0.817738	0.0381583	0.812764	0.888386	0.0535784	0.739362	0.834763	0.197387	0.21608	0.457767	-0.30723	0.0986396	0.825702	0.30723	0.0986396	0.825702	-0.154171	0.415971	0.783462	0.105823	0.51022	0.661396	1	0.184954	0.184954	0.566099	0.0143077	0.607	0.998
Bacteria|Firmicutes|Bacilli|Lactobacillales|Streptococcaceae|Lactococcus|Lactococcus_garvieae_subsp_garvieae	6	Species	-0.169186	0.2903	0.604136	-0.0915545	0.56915	0.863118	-0.0692599	0.66699	0.888386	0.121009	0.45106	0.563825	0.351916	0.0240457	0.278991	-0.159511	0.399809	0.887136	0.159511	0.399809	0.887136	0.0371524	0.845462	0.932835	-0.169369	0.289771	0.505271	1	0.0579722	0.0579722	0.441275	0.0111882	0.686	0.998
Bacteria|Firmicutes|Bacilli|Lactobacillales|Streptococcaceae|Streptococcus|Streptococcus_salivarius_subsp_salivarius	6	Species	0.40223	0.00913333	0.106556	0.290344	0.0655474	0.370829	0.221893	0.16322	0.816102	-0.166572	0.297925	0.454145	-0.0749129	0.641575	0.808782	0.321913	0.0827782	0.825702	-0.321913	0.0827782	0.825702	0.0273637	0.885867	0.932835	-0.3519	0.0240525	0.284531	1	0.0691379	0.0691379	0.332192	0.0084458	0.776	0.998
Bacteria|Firmicutes|Clostridia|Clostridiales|Clostridiaceae_1|Clostridium_sensu_stricto_1|uncultured_bacterium	6	Species	0.166834	0.297157	0.604136	-0.030402	0.850335	0.895026	0.276256	0.0803949	0.761345	-0.223635	0.159856	0.409748	-0.233972	0.140927	0.391022	0.0869855	0.647626	0.899861	-0.0869855	0.647626	0.899861	0.0705228	0.711146	0.888932	0.124303	0.438741	0.590612	1	0.19608	0.19608	0.666823	0.0168106	0.51	0.998
Bacteria|Firmicutes|Clostridia|Clostridiales|Ruminococcaceae|Ruminococcaceae_UCG-002|uncultured_organism	6	Species	-0.248639	0.116984	0.409443	-0.187377	0.240747	0.702177	-0.106199	0.508711	0.888386	0.28671	0.0691509	0.371164	0.0963415	0.549036	0.739087	0.116796	0.538788	0.887136	-0.116796	0.538788	0.887136	0.128365	0.499032	0.783462	0.0259763	0.871926	0.923517	1	0.249516	0.249516	0.895998	0.0224583	0.385	0.998
Bacteria|Firmicutes|Erysipelotrichia|Erysipelotrichales|Erysipelotrichaceae|Catenibacterium|uncultured_bacterium	6	Species	-0.0186436	0.907894	0.979299	0.152794	0.340226	0.817738	-0.114388	0.476384	0.888386	0.320425	0.0411044	0.359664	-0.00487805	0.975853	0.975853	-0.119466	0.529482	0.887136	0.119466	0.529482	0.887136	0.317019	0.0878316	0.783462	-0.146444	0.360908	0.505271	1	0.031207	0.031207	0.128883	0.0032938	0.978	0.998
Bacteria|Firmicutes|Erysipelotrichia|Erysipelotrichales|Erysipelotrichaceae|Holdemanella|uncultured_bacterium	6	Species	0.170231	0.287286	0.604136	0.0757002	0.638067	0.863118	0.176243	0.270349	0.874942	-0.0242192	0.880524	0.906422	0.025784	0.872866	0.973846	0.135484	0.475323	0.887136	-0.135484	0.475323	0.887136	0.0269188	0.887711	0.932835	-0.195345	0.220963	0.454924	1	0.237388	0.237388	0.946454	0.0236931	0.38	0.998
Bacteria|Firmicutes|Negativicutes|Selenomonadales|Acidaminococcaceae|Phascolarctobacterium|uncultured_organism	6	Species	0.154463	0.334915	0.604136	0.296354	0.0599148	0.370829	-0.035022	0.827911	0.888386	-0.0615063	0.70245	0.819525	0.162369	0.310454	0.517424	0.0705228	0.711146	0.899861	-0.0705228	0.711146	0.899861	0.119466	0.529482	0.783462	-0.200488	0.208805	0.454924	1	0.0605825	0.0605825	0.356823	0.00906636	0.775	0.998
Bacteria|Firmicutes|Negativicutes|Selenomonadales|Veillonellaceae|Anaerovibrio|uncultured_bacterium	6	Species	-0.00418173	0.979299	0.979299	0.111677	0.486962	0.817738	-0.0666463	0.678868	0.888386	0.155769	0.330792	0.463109	0.199129	0.211972	0.457767	-0.111457	0.557628	0.887136	0.111457	0.557628	0.887136	0.293437	0.115534	0.783462	-0.296374	0.0598972	0.299486	1	0.0149135	0.0149135	0.140156	0.00358087	0.866	0.998
Bacteria|Firmicutes|Negativicutes|Selenomonadales|Veillonellaceae|Dialister|uncultured_bacterium	6	Species	0.182254	0.254083	0.604136	0.234069	0.140758	0.54739	0.192011	0.229101	0.874942	0.30605	0.051648	0.361536	0.291638	0.0643007	0.318307	-0.225806	0.230212	0.887136	0.225806	0.230212	0.887136	0.0371524	0.845462	0.932835	0.026325	0.870221	0.923517	1	0.507366	0.507366	2.56424	0.0616934	0.07	0.998
Bacteria|Firmicutes|Negativicutes|Selenomonadales|Veillonellaceae|Megamonas|uncultured_bacterium	6	Species	0.317637	0.0429991	0.238593	0.167255	0.295922	0.796714	0.281483	0.0746068	0.761345	0.00365901	0.981886	0.981886	-0.15	0.349234	0.555599	-0.0171301	0.92841	0.959536	0.0171301	0.92841	0.959536	0.179088	0.343685	0.783462	0.313895	0.0456536	0.284531	1	0.119174	0.119174	0.370759	0.00941712	0.817	0.998
Bacteria|Firmicutes|Negativicutes|Selenomonadales|Veillonellaceae|Megamonas|uncultured_organism	6	Species	0.420874	0.00614158	0.106556	0.263165	0.0964299	0.421881	0.339243	0.030019	0.761345	0.0378969	0.814023	0.890338	-0.144599	0.367053	0.558559	0.0260289	0.891401	0.959536	-0.0260289	0.891401	0.959536	0.135929	0.473861	0.783462	0.169979	0.288011	0.505271	1	0.31661	0.31661	0.92786	0.0232384	0.44	0.998
Bacteria|Firmicutes|Negativicutes|Selenomonadales|Veillonellaceae|Megasphaera|Megasphaera_elsdenii	6	Species	0.0353705	0.826225	0.932834	0.0391132	0.808165	0.895026	0.070741	0.660295	0.888386	0.221545	0.163899	0.409748	0.335889	0.0317904	0.278991	-0.246719	0.188732	0.825702	0.246719	0.188732	0.825702	0.0224694	0.906182	0.932835	-0.25924	0.101687	0.355905	1	0.0808024	0.0808024	0.558429	0.0141166	0.603	0.998
Bacteria|Firmicutes|Negativicutes|Selenomonadales|Veillonellaceae|Megasphaera|uncultured_bacterium	6	Species	0.00444309	0.978005	0.979299	0.107496	0.503517	0.817738	-0.0330183	0.837621	0.888386	0.238969	0.132396	0.409748	0.297561	0.0588321	0.318307	-0.246719	0.188732	0.825702	0.246719	0.188732	0.825702	0.149722	0.429714	0.783462	-0.198658	0.213078	0.454924	1	0.0209192	0.0209192	0.329179	0.00836983	0.73	0.998
Bacteria|Firmicutes|Negativicutes|Selenomonadales|Veillonellaceae|Megasphaera|uncultured_organism	6	Species	0.108289	0.500354	0.729683	0.141034	0.379109	0.817738	-0.0511391	0.750841	0.888386	0.281831	0.0742328	0.371164	0.335714	0.0318847	0.278991	-0.271635	0.146487	0.825702	0.271635	0.146487	0.825702	0.189321	0.316347	0.783462	-0.310234	0.0483771	0.284531	1	0.0569966	0.0569966	0.687572	0.0173246	0.622	0.998
Bacteria|Firmicutes|Negativicutes|Selenomonadales|Veillonellaceae|Mitsuokella|uncultured_bacterium	6	Species	-0.0960927	0.550073	0.733443	0.00139379	0.9931	0.9931	-0.0331054	0.837198	0.888386	0.225465	0.156378	0.409748	0.352265	0.0238966	0.278991	-0.404672	0.0265443	0.464525	0.404672	0.0265443	0.464525	-0.144828	0.445114	0.783462	-0.0735705	0.647576	0.781557	1	0.0164277	0.0164277	0.0918812	0.00235039	0.998	0.998
Bacteria|Fusobacteria|Fusobacteriia|Fusobacteriales|Fusobacteriaceae|Cetobacterium|uncultured_bacterium	6	Species	-0.0574988	0.721031	0.850211	-0.0588876	0.714573	0.893216	-0.00644684	0.96809	0.96809	0.177027	0.268189	0.454145	0.294599	0.0615181	0.318307	-0.448276	0.0129767	0.454186	0.448276	0.0129767	0.454186	-0.152392	0.421439	0.783462	-0.151761	0.34354	0.505271	1	0.265308	0.265308	2.18569	0.0530692	0.121	0.998
Bacteria|Proteobacteria|Gammaproteobacteria|Aeromonadales|Succinivibrionaceae|Succinivibrio|uncultured_bacterium	6	Species	-0.145664	0.363499	0.605832	-0.115423	0.472375	0.817738	-0.0529686	0.742226	0.888386	0.325478	0.0378437	0.359664	0.181533	0.255998	0.471575	-0.151057	0.425565	0.887136	0.151057	0.425565	0.887136	0.19822	0.293705	0.783462	-0.329062	0.0356615	0.284531	1	0.135369	0.135369	0.616515	0.0155621	0.61	0.998
Bacteria|Verrucomicrobia|Verrucomicrobiae|Verrucomicrobiales|Akkermansiaceae|Akkermansia|uncultured_bacterium	6	Species	0.197413	0.216019	0.604136	0.281894	0.0741659	0.370829	0.140698	0.380258	0.888386	-0.177898	0.265803	0.454145	0.0106272	0.947422	0.975287	-0.0166852	0.930265	0.959536	0.0166852	0.930265	0.959536	0.0780868	0.681694	0.888932	0.0069735	0.965485	0.965485	1	0.10511	0.10511	0.571913	0.0144525	0.626	0.998
