# Supplementary material for: Gut microbiota profiles of young South Indian children: Child sex-specific relations with growth
Source: PLoS One. 2021 May 14;16(5):e0251803. doi: 10.1371/journal.pone.0251803 (PMC8121364; doi:10.1371/journal.pone.0251803)
Supplement: S4 Table — (XLSX) [file pone.0251803.s011.xlsx]

## Sheet: LEfSe_Results_Nutrition_Indices
OTU	Stunting				Wasting				Underweight
	log (highest mean among case vs controls)	class with the highest mean	logarithmic LDA score	p-val	log (highest mean among case vs controls)	class with the highest mean	logarithmic LDA score	p-val	log (highest mean among case vs controls)	class with the highest mean	logarithmic LDA score	p-val
Bacteria	5.23399			-	5.23451			-	5.23447			-
Bacteria.Actinobacteria	4.40876			-	4.3889			-	4.38844			-
Bacteria.Actinobacteria.Actinobacteria	4.22712			-	4.20675			-	4.19279			-
Bacteria.Actinobacteria.Actinobacteria.Bifidobacteriales	4.22491			-	4.20489			-	4.1905			-
Bacteria.Actinobacteria.Actinobacteria.Bifidobacteriales.Bifidobacteriaceae	4.22491			-	4.20489			-	4.1905			-
Bacteria.Actinobacteria.Actinobacteria.Bifidobacteriales.Bifidobacteriaceae.Bifidobacterium	4.22485			-	4.20484			-	4.19044			-
Bacteria.Actinobacteria.Actinobacteria.Bifidobacteriales.Bifidobacteriaceae.Bifidobacterium.Bifidobacterium_bifidum	3.28538			-	3.23603			-	3.28952			-
Bacteria.Actinobacteria.Actinobacteria.Bifidobacteriales.Bifidobacteriaceae.Bifidobacterium.Bifidobacterium_breve	2.96049			-	3.17918			-	3.07228			-
Bacteria.Actinobacteria.Actinobacteria.Bifidobacteriales.Bifidobacteriaceae.Bifidobacterium.Bifidobacterium_longum_subsp_longum	3.5426	Control	3.13591	0.0395986	3.43653			-	3.48695	Control	2.87734	0.0347556
Bacteria.Actinobacteria.Coriobacteriia	3.9426			-	3.92372			-	3.94804	Control	3.26491	0.0246702
Bacteria.Actinobacteria.Coriobacteriia.Coriobacteriales	3.9426			-	3.92372			-	3.94804	Control	3.26491	0.0246702
Bacteria.Actinobacteria.Coriobacteriia.Coriobacteriales.Atopobiaceae	2.76205			-	2.76241			-	2.78851			-
Bacteria.Actinobacteria.Coriobacteriia.Coriobacteriales.Atopobiaceae.Libanicoccus	2.54921			-	2.52017			-	2.57954			-
Bacteria.Actinobacteria.Coriobacteriia.Coriobacteriales.Atopobiaceae.Libanicoccus.uncultured_bacterium	2.52251			-	2.47047			-	2.55539			-
Bacteria.Actinobacteria.Coriobacteriia.Coriobacteriales.Coriobacteriaceae	3.88734			-	3.86712			-	3.89157	Control	3.25278	0.0324955
Bacteria.Actinobacteria.Coriobacteriia.Coriobacteriales.Coriobacteriaceae.Collinsella	3.86685			-	3.84903			-	3.86951			-
Bacteria.Actinobacteria.Coriobacteriia.Coriobacteriales.Coriobacteriaceae.Enorma	2.55256			-	2.47964			-	2.588	Control	2.74847	0.0264554
Bacteria.Actinobacteria.Coriobacteriia.Coriobacteriales.Coriobacteriaceae.Enorma.uncultured_bacterium	2.55256			-	2.47964			-	2.588	Control	2.74847	0.0264554
Bacteria.Actinobacteria.Coriobacteriia.Coriobacteriales.Eggerthellaceae	2.67257			-	2.65161	Control	3.44578	0.0382144	2.67118			-
Bacteria.Actinobacteria.Coriobacteriia.Coriobacteriales.Eggerthellaceae.Senegalimassilia	2.56945			-	2.54198			-	2.56825			-
Bacteria.Actinobacteria.Coriobacteriia.Coriobacteriales.Eggerthellaceae.Senegalimassilia.uncultured_bacterium	2.56945			-	2.54198			-	2.56825			-
Bacteria.Bacteroidetes	4.61251	Case	3.95717	0.0200627	4.6884	Case	4.08196	0.00698409	4.59253			-
Bacteria.Bacteroidetes.Bacteroidia	4.61251	Case	3.95717	0.0200627	4.6884	Case	4.08196	0.00698409	4.59253			-
Bacteria.Bacteroidetes.Bacteroidia.Bacteroidales	4.61251	Case	3.95717	0.0200627	4.6884	Case	4.08196	0.00698409	4.59253			-
Bacteria.Bacteroidetes.Bacteroidia.Bacteroidales.Bacteroidaceae	3.31315			-	3.32285			-	3.3386			-
Bacteria.Bacteroidetes.Bacteroidia.Bacteroidales.Bacteroidaceae.Bacteroides	3.31315			-	3.32285			-	3.3386			-
Bacteria.Bacteroidetes.Bacteroidia.Bacteroidales.Bacteroidaceae.Bacteroides.Bacteroides_fragilis	2.8361			-	2.96785			-	2.9612			-
Bacteria.Bacteroidetes.Bacteroidia.Bacteroidales.Bacteroidaceae.Bacteroides.Bacteroides_plebeius	2.4497			-	2.31529			-	2.40517	Control	3.14877	0.0159995
Bacteria.Bacteroidetes.Bacteroidia.Bacteroidales.Bacteroidaceae.Bacteroides.Bacteroides_uniformis	2.51845			-	2.40269			-	2.3316			-
Bacteria.Bacteroidetes.Bacteroidia.Bacteroidales.Prevotellaceae	4.59712	Case	3.97532	0.0200627	4.66438	Case	4.08165	0.016327	4.56325			-
Bacteria.Bacteroidetes.Bacteroidia.Bacteroidales.Prevotellaceae.Alloprevotella	3.33633			-	3.28762			-	3.19704			-
Bacteria.Bacteroidetes.Bacteroidia.Bacteroidales.Prevotellaceae.Alloprevotella.uncultured_organism	3.01702			-	2.88957			-	2.92909			-
Bacteria.Bacteroidetes.Bacteroidia.Bacteroidales.Prevotellaceae.Prevotella_2	3.4912			-	3.74812			-	3.55311			-
Bacteria.Bacteroidetes.Bacteroidia.Bacteroidales.Prevotellaceae.Prevotella_2.uncultured_bacterium	3.07495			-	3.27274			-	3.09398			-
Bacteria.Bacteroidetes.Bacteroidia.Bacteroidales.Prevotellaceae.Prevotella_2.uncultured_organism	2.18065			-	2.19356			-	2.20007			-
Bacteria.Bacteroidetes.Bacteroidia.Bacteroidales.Prevotellaceae.Prevotella_7	3.15308	Case	2.99247	0.0422362	3.09415			-	3.11653			-
Bacteria.Bacteroidetes.Bacteroidia.Bacteroidales.Prevotellaceae.Prevotella_7.Massiliprevotella_massiliensis	2.96033			-	2.9986			-	3.09101			-
Bacteria.Bacteroidetes.Bacteroidia.Bacteroidales.Prevotellaceae.Prevotella_7.uncultured_bacterium	2.84736			-	2.75364			-	2.85246			-
Bacteria.Bacteroidetes.Bacteroidia.Bacteroidales.Prevotellaceae.Prevotella_9	4.51392	Case	3.90995	0.0395986	4.57602	Case	3.99336	0.0352526	4.48767			-
Bacteria.Bacteroidetes.Bacteroidia.Bacteroidales.Prevotellaceae.Prevotella_9.uncultured_bacterium	3.21332			-	3.05347			-	3.09488			-
Bacteria.Bacteroidetes.Bacteroidia.Bacteroidales.Prevotellaceae.uncultured	2.25745			-	2.40656			-	2.19591			-
Bacteria.Bacteroidetes.Bacteroidia.Bacteroidales.Prevotellaceae.uncultured.uncultured_bacterium	2.25745			-	2.40656			-	2.19591			-
Bacteria.Firmicutes	4.93723			-	4.94096	Control	3.99611	0.0324889	4.94058			-
Bacteria.Firmicutes.Bacilli	4.08103			-	4.21633			-	4.17135			-
Bacteria.Firmicutes.Bacilli.Lactobacillales	4.07799			-	4.21354			-	4.16853			-
Bacteria.Firmicutes.Bacilli.Lactobacillales.Lactobacillaceae	3.72786			-	3.80796			-	3.73589			-
Bacteria.Firmicutes.Bacilli.Lactobacillales.Lactobacillaceae.Lactobacillus	3.72786			-	3.80796			-	3.73589			-
Bacteria.Firmicutes.Bacilli.Lactobacillales.Lactobacillaceae.Lactobacillus.uncultured_rumen_bacterium	3.17867			-	3.30243			-	3.18755			-
Bacteria.Firmicutes.Bacilli.Lactobacillales.Streptococcaceae	3.80634			-	3.84147			-	3.96604			-
Bacteria.Firmicutes.Bacilli.Lactobacillales.Streptococcaceae.Lactococcus	2.43604			-	2.46001			-	2.6431			-
Bacteria.Firmicutes.Bacilli.Lactobacillales.Streptococcaceae.Lactococcus.Lactococcus_garvieae_subsp_garvieae	2.42609			-	2.45574			-	2.63961			-
Bacteria.Firmicutes.Bacilli.Lactobacillales.Streptococcaceae.Streptococcus	3.79842			-	3.82312			-	3.94495			-
Bacteria.Firmicutes.Bacilli.Lactobacillales.Streptococcaceae.Streptococcus.Streptococcus_salivarius_subsp_salivarius	3.49312			-	3.46027			-	3.53276			-
Bacteria.Firmicutes.Clostridia	4.55965			-	4.56816			-	4.56929			-
Bacteria.Firmicutes.Clostridia.Clostridiales	4.55965			-	4.56816			-	4.56929			-
Bacteria.Firmicutes.Clostridia.Clostridiales.Clostridiaceae_1	3.13743	Control	2.9364	0.0395986	3.18654			-	3.11299			-
Bacteria.Firmicutes.Clostridia.Clostridiales.Clostridiaceae_1.Clostridium_sensu_stricto_1	3.11522			-	3.00246			-	3.10037	Control	2.94062	0.0423571
Bacteria.Firmicutes.Clostridia.Clostridiales.Clostridiaceae_1.Clostridium_sensu_stricto_1.uncultured_bacterium	2.53725			-	2.41089			-	2.509			-
Bacteria.Firmicutes.Clostridia.Clostridiales.Lachnospiraceae	4.27005			-	4.2526			-	4.26111			-
Bacteria.Firmicutes.Clostridia.Clostridiales.Lachnospiraceae.Agathobacter	3.29486			-	3.32347			-	3.34425			-
Bacteria.Firmicutes.Clostridia.Clostridiales.Lachnospiraceae.Anaerostipes	2.96084			-	2.98448			-	2.95056			-
Bacteria.Firmicutes.Clostridia.Clostridiales.Lachnospiraceae.Blautia	3.70516			-	3.65688	Control	3.23535	0.0413852	3.66721			-
Bacteria.Firmicutes.Clostridia.Clostridiales.Lachnospiraceae.Dorea	3.24795			-	3.19698			-	3.21008			-
Bacteria.Firmicutes.Clostridia.Clostridiales.Lachnospiraceae.Eubacterium_hallii_group	2.58604			-	2.55221			-	2.50846			-
Bacteria.Firmicutes.Clostridia.Clostridiales.Lachnospiraceae.Fusicatenibacter	2.75235	Control	2.93863	0.0479588	2.74639	Control	3.11634	0.0113054	2.71236	Control	2.63194	0.0303626
Bacteria.Firmicutes.Clostridia.Clostridiales.Lachnospiraceae.Lachnoclostridium	2.77217			-	2.7257			-	2.7261			-
Bacteria.Firmicutes.Clostridia.Clostridiales.Lachnospiraceae.Lachnospira	2.62782			-	2.65107			-	2.54763			-
Bacteria.Firmicutes.Clostridia.Clostridiales.Lachnospiraceae.Lachnospiraceae_NK4A136_group	2.45537			-	2.44701			-	2.47486			-
Bacteria.Firmicutes.Clostridia.Clostridiales.Lachnospiraceae.Lachnospiraceae_UCG_004	2.49343			-	2.75154	Case	3.14975	0.0077056	2.50505			-
Bacteria.Firmicutes.Clostridia.Clostridiales.Lachnospiraceae.Roseburia	3.38119			-	3.31594			-	3.37113			-
Bacteria.Firmicutes.Clostridia.Clostridiales.Lachnospiraceae.Ruminococcus_gauvreauii_group	2.26833			-	2.14343			-	2.09949			-
Bacteria.Firmicutes.Clostridia.Clostridiales.Lachnospiraceae.Ruminococcus_gnavus_group	2.9752			-	2.95521			-	2.93307			-
Bacteria.Firmicutes.Clostridia.Clostridiales.Lachnospiraceae.Ruminococcus_torques_group	3.23537			-	3.17486			-	3.18835			-
Bacteria.Firmicutes.Clostridia.Clostridiales.Peptostreptococcaceae	2.78368	Control	3.23349	0.0161569	2.70761			-	2.7835	Control	2.96612	0.0172254
Bacteria.Firmicutes.Clostridia.Clostridiales.Peptostreptococcaceae.Intestinibacter	2.54857	Control	3.43712	0.0422362	2.47017			-	2.5372			-
Bacteria.Firmicutes.Clostridia.Clostridiales.Ruminococcaceae	4.22588			-	4.22759			-	4.22492			-
Bacteria.Firmicutes.Clostridia.Clostridiales.Ruminococcaceae.Butyricicoccus	2.59445			-	2.78493			-	2.7128			-
Bacteria.Firmicutes.Clostridia.Clostridiales.Ruminococcaceae.Eubacterium_coprostanoligenes_group	3.3084			-	3.24377			-	3.28667			-
Bacteria.Firmicutes.Clostridia.Clostridiales.Ruminococcaceae.Faecalibacterium	4.12678			-	4.04092			-	4.02763			-
Bacteria.Firmicutes.Clostridia.Clostridiales.Ruminococcaceae.Ruminococcaceae_UCG_002	2.77838			-	2.90691			-	2.81641			-
Bacteria.Firmicutes.Clostridia.Clostridiales.Ruminococcaceae.Ruminococcaceae_UCG_002.uncultured_organism	2.4133			-	2.70284			-	2.49216			-
Bacteria.Firmicutes.Clostridia.Clostridiales.Ruminococcaceae.Ruminococcus_2	2.75539			-	2.76468			-	2.75264			-
Bacteria.Firmicutes.Clostridia.Clostridiales.Ruminococcaceae.Subdoligranulum	3.32982			-	3.28539			-	3.31275			-
Bacteria.Firmicutes.Erysipelotrichia	4.20228			-	4.17032	Control	3.7664	0.0352526	4.17683			-
Bacteria.Firmicutes.Erysipelotrichia.Erysipelotrichales	4.20228			-	4.17032	Control	3.7664	0.0352526	4.17683			-
Bacteria.Firmicutes.Erysipelotrichia.Erysipelotrichales.Erysipelotrichaceae	4.20228			-	4.17032	Control	3.7664	0.0352526	4.17683			-
Bacteria.Firmicutes.Erysipelotrichia.Erysipelotrichales.Erysipelotrichaceae.Catenibacterium	4.04563			-	4.04328			-	4.06198			-
Bacteria.Firmicutes.Erysipelotrichia.Erysipelotrichales.Erysipelotrichaceae.Catenibacterium.uncultured_bacterium	3.24191			-	3.24458			-	3.27116			-
Bacteria.Firmicutes.Erysipelotrichia.Erysipelotrichales.Erysipelotrichaceae.Erysipelatoclostridium	2.24221			-	2.24833	Control	3.39399	0.0149156	2.26227			-
Bacteria.Firmicutes.Erysipelotrichia.Erysipelotrichales.Erysipelotrichaceae.Erysipelotrichaceae_UCG_003	2.59395			-	2.45669			-	2.53081			-
Bacteria.Firmicutes.Erysipelotrichia.Erysipelotrichales.Erysipelotrichaceae.Holdemanella	3.62932			-	3.51209			-	3.47405			-
Bacteria.Firmicutes.Erysipelotrichia.Erysipelotrichales.Erysipelotrichaceae.Holdemanella.uncultured_bacterium	2.93671			-	2.80591			-	2.91738			-
Bacteria.Firmicutes.Negativicutes	4.44324			-	4.38986			-	4.39249			-
Bacteria.Firmicutes.Negativicutes.Selenomonadales	4.44324			-	4.38986			-	4.39249			-
Bacteria.Firmicutes.Negativicutes.Selenomonadales.Acidaminococcaceae	2.73453			-	2.5369			-	2.54885			-
Bacteria.Firmicutes.Negativicutes.Selenomonadales.Acidaminococcaceae.Phascolarctobacterium	2.51625			-	2.37792			-	2.46995			-
Bacteria.Firmicutes.Negativicutes.Selenomonadales.Acidaminococcaceae.Phascolarctobacterium.uncultured_organism	2.00672			-	1.91874	Control	3.50144	0.0232116	1.94545			-
Bacteria.Firmicutes.Negativicutes.Selenomonadales.Veillonellaceae	4.43468			-	4.38375			-	4.38725			-
Bacteria.Firmicutes.Negativicutes.Selenomonadales.Veillonellaceae.Anaerovibrio	2.71105			-	2.70769			-	2.81099			-
Bacteria.Firmicutes.Negativicutes.Selenomonadales.Veillonellaceae.Anaerovibrio.uncultured_bacterium	2.71105			-	2.70769			-	2.81099			-
Bacteria.Firmicutes.Negativicutes.Selenomonadales.Veillonellaceae.Dialister	4.04573			-	4.09674			-	4.00275			-
Bacteria.Firmicutes.Negativicutes.Selenomonadales.Veillonellaceae.Dialister.uncultured_bacterium	2.90471			-	2.78405			-	2.88535			-
Bacteria.Firmicutes.Negativicutes.Selenomonadales.Veillonellaceae.Megamonas	3.78003			-	3.76702			-	3.85502	Control	3.49458	0.0396803
Bacteria.Firmicutes.Negativicutes.Selenomonadales.Veillonellaceae.Megamonas.uncultured_bacterium	2.99907			-	2.91976			-	3.00184			-
Bacteria.Firmicutes.Negativicutes.Selenomonadales.Veillonellaceae.Megamonas.uncultured_organism	3.38665			-	3.31052	Control	3.13171	0.0483982	3.38997	Control	3.10976	0.0371485
Bacteria.Firmicutes.Negativicutes.Selenomonadales.Veillonellaceae.Megasphaera	3.91493			-	3.74386			-	3.91795			-
Bacteria.Firmicutes.Negativicutes.Selenomonadales.Veillonellaceae.Megasphaera.Megasphaera_elsdenii	3.18307			-	3.07894			-	3.10822			-
Bacteria.Firmicutes.Negativicutes.Selenomonadales.Veillonellaceae.Megasphaera.uncultured_bacterium	2.9509			-	2.73535			-	2.83866			-
Bacteria.Firmicutes.Negativicutes.Selenomonadales.Veillonellaceae.Megasphaera.uncultured_organism	3.31703			-	3.00344	Control	3.41255	0.0483982	2.92432			-
Bacteria.Firmicutes.Negativicutes.Selenomonadales.Veillonellaceae.Mitsuokella	2.21545			-	2.15697			-	2.17336			-
Bacteria.Firmicutes.Negativicutes.Selenomonadales.Veillonellaceae.Mitsuokella.uncultured_bacterium	2.21545			-	2.15697			-	2.17336			-
Bacteria.Firmicutes.Negativicutes.Selenomonadales.Veillonellaceae.Veillonella	3.63102			-	3.72287			-	3.65045			-
Bacteria.Fusobacteria	2.51358			-	2.78978			-	2.52282			-
Bacteria.Fusobacteria.Fusobacteriia	2.51358			-	2.78978			-	2.52282			-
Bacteria.Fusobacteria.Fusobacteriia.Fusobacteriales	2.51358			-	2.78978			-	2.52282			-
Bacteria.Fusobacteria.Fusobacteriia.Fusobacteriales.Fusobacteriaceae	2.51129			-	2.78836			-	2.52018			-
Bacteria.Fusobacteria.Fusobacteriia.Fusobacteriales.Fusobacteriaceae.Cetobacterium	2.46663			-	2.76665			-	2.49452			-
Bacteria.Fusobacteria.Fusobacteriia.Fusobacteriales.Fusobacteriaceae.Cetobacterium.uncultured_bacterium	2.46663			-	2.76665			-	2.49452			-
Bacteria.Proteobacteria	4.31873			-	4.40963			-	4.34959			-
Bacteria.Proteobacteria.Gammaproteobacteria	4.31759			-	4.40815			-	4.34822			-
Bacteria.Proteobacteria.Gammaproteobacteria.Aeromonadales	3.69875			-	4.0424			-	3.77727			-
Bacteria.Proteobacteria.Gammaproteobacteria.Aeromonadales.Succinivibrionaceae	3.69875			-	4.0424			-	3.77727			-
Bacteria.Proteobacteria.Gammaproteobacteria.Aeromonadales.Succinivibrionaceae.Succinivibrio	3.69836			-	4.04192			-	3.7768			-
Bacteria.Proteobacteria.Gammaproteobacteria.Aeromonadales.Succinivibrionaceae.Succinivibrio.uncultured_bacterium	3.42767			-	3.41775			-	3.29322			-
Bacteria.Proteobacteria.Gammaproteobacteria.Betaproteobacteriales	2.79793	Case	3.09681	0.0247685	2.57243			-	2.71856			-
Bacteria.Proteobacteria.Gammaproteobacteria.Betaproteobacteriales.Burkholderiaceae	2.74179			-	2.51779			-	2.65048			-
Bacteria.Proteobacteria.Gammaproteobacteria.Betaproteobacteriales.Burkholderiaceae.Sutterella	2.74027	Case	3.13892	0.0395986	2.45772	Control	3.254	0.044776	2.64782			-
Bacteria.Proteobacteria.Gammaproteobacteria.Enterobacteriales	4.19782			-	4.148			-	4.15087			-
Bacteria.Proteobacteria.Gammaproteobacteria.Enterobacteriales.Enterobacteriaceae	4.19782			-	4.148			-	4.15087			-
Bacteria.Proteobacteria.Gammaproteobacteria.Enterobacteriales.Enterobacteriaceae.Enterobacter	2.63089			-	2.76961			-	2.74445			-
Bacteria.Proteobacteria.Gammaproteobacteria.Enterobacteriales.Enterobacteriaceae.Escherichia_Shigella	4.03374			-	4.06101			-	4.05663			-
Bacteria.Proteobacteria.Gammaproteobacteria.Enterobacteriales.Enterobacteriaceae.Klebsiella	3.55877			-	3.72454			-	3.41459			-
Bacteria.Proteobacteria.Gammaproteobacteria.Pasteurellales	3.53132			-	3.45603			-	3.41159			-
Bacteria.Proteobacteria.Gammaproteobacteria.Pasteurellales.Pasteurellaceae	3.53132			-	3.45603			-	3.41159			-
Bacteria.Proteobacteria.Gammaproteobacteria.Pasteurellales.Pasteurellaceae.Haemophilus	3.52465			-	3.44734			-	3.40013			-
Bacteria.Verrucomicrobia	2.9194			-	2.85512			-	2.90134			-
Bacteria.Verrucomicrobia.Verrucomicrobiae	2.9194			-	2.85512			-	2.90134			-
Bacteria.Verrucomicrobia.Verrucomicrobiae.Verrucomicrobiales	2.9194			-	2.85512			-	2.90134			-
Bacteria.Verrucomicrobia.Verrucomicrobiae.Verrucomicrobiales.Akkermansiaceae	2.9194			-	2.85512			-	2.90134			-
Bacteria.Verrucomicrobia.Verrucomicrobiae.Verrucomicrobiales.Akkermansiaceae.Akkermansia	2.9194			-	2.85512			-	2.90134			-
Bacteria.Verrucomicrobia.Verrucomicrobiae.Verrucomicrobiales.Akkermansiaceae.Akkermansia.uncultured_bacterium	2.9194			-	2.85512			-	2.90134			-
Unassigned	4.02187			-	3.96281			-	3.96979			-
