# Supplementary material for: Gut microbiota profiles of young South Indian children: Child sex-specific relations with growth
Source: PLoS One. 2021 May 14;16(5):e0251803. doi: 10.1371/journal.pone.0251803 (PMC8121364; doi:10.1371/journal.pone.0251803)
Supplement: S5 Table — (A) Differentially abundant microbial pathways (KEGG) predicted in stunted, wasted and undernourished children using the linear discriminant analysis (LDA) Effect Size (LEfSe) tool. (B) Differentially abundant microbial enzymes (EC terms) predicted in stunted, wasted and undernourished children using the linear discriminant analysis (LDA) Effect Size (LEfSe) tool. (C) Differentially abundant microbial MetaCyc pathways predicted in stunted, wasted and undernourished children using the linear discriminant analysis (LDA) Effect Size (LEfSe) tool. An LDA cut-off score of 2 or greater and unadjusted p-value threshold of 0.05 was used to report the significant findings. (XLSX) [file pone.0251803.s012.xlsx]

## Sheet: KEGG_LEfSe
KEGG_Pathway	Stunting				Wasting				Underweight
	log (highest mean among case vs controls)	class with the highest mean	logarithmic LDA score	p-val	log (highest mean among case vs controls)	class with the highest mean	logarithmic LDA score	p-val	log (highest mean among case vs controls)	class with the highest mean	logarithmic LDA score	p-val
Pyrimidine_metabolism	4.25405	Case	2.79226	0.0119962	4.2426			-	4.25151	Case	2.60061	0.0246702
Galactose_metabolism	4.189	Control	2.98032	0.0139401	4.18538	Control	Control	0.00221725	4.18598	Control	2.85685	0.045185
Ubiquinone_and_other_terpenoid_quinone_biosynthesis	3.45596	Case	2.89277	0.0175602	3.57177	Case	Case	0.00385346	3.43248			-
Protein_export	4.31658	Case	2.65519	0.0186778	4.31264			-	4.31683	Case	2.59986	0.0214108
Lipopolysaccharide_biosynthesis	3.96721	Case	3.10808	0.0215364	4.01481	Case	Case	0.0382144	3.95335			-
Phosphotransferase_system__PTS_	4.18592	Control	3.28834	0.0215364	4.16941	Control	Control	0.0212884	4.17853			-
Oxidative_phosphorylation	3.76646	Case	2.50819	0.0284126	3.75356			-	3.75434			-
Cell_cycle___Caulobacter	4.34917	Case	2.71315	0.0304018	4.34146			-	4.34415			-
Fructose_and_mannose_metabolism	4.02718	Control	2.89179	0.0325094	4.02216	Control	Control	0.00632384	4.02622	Control	2.76202	0.0423571
Mismatch_repair	4.40553	Case	2.69901	0.0395986	4.39794			-	4.40574			-
Cysteine_and_methionine_metabolism	3.9755			-	4.06214			-	3.99669			-
Ribosome	4.38602			-	4.38206			-	4.38717			-
Pertussis	2.79713			-	2.83408			-	2.80699			-
Drug_metabolism___other_enzymes	3.07132			-	2.95074			-	3.05428			-
Nitrotoluene_degradation	3.17526			-	3.18243			-	3.18918			-
Glycerophospholipid_metabolism	3.78477			-	3.78936			-	3.78738			-
Taurine_and_hypotaurine_metabolism	3.82286			-	3.82343			-	3.83215			-
Pyruvate_metabolism	4.10127			-	4.09908			-	4.10422			-
Tuberculosis	2.05981			-	1.93924			-	2.04278			-
Homologous_recombination	4.28453			-	4.27859			-	4.28512			-
Ribosome_biogenesis_in_eukaryotes	2.97624			-	2.97457			-	2.98232			-
C5_Branched_dibasic_acid_metabolism	3.55693			-	3.59536			-	3.48358			-
Folate_biosynthesis	3.91858			-	3.92268			-	3.9193			-
Pantothenate_and_CoA_biosynthesis	4.30419			-	4.30435			-	4.30899			-
Glycine__serine_and_threonine_metabolism	4.1102			-	4.12526			-	4.12687			-
Valine__leucine_and_isoleucine_degradation	2.78276			-	3.10841			-	2.79248			-
Nicotinate_and_nicotinamide_metabolism	3.88729			-	3.88524			-	3.88855			-
Carbon_fixation_pathways_in_prokaryotes	4.02973			-	4.02804			-	4.02701			-
Peptidoglycan_biosynthesis	4.4039			-	4.39806			-	4.40234			-
Vitamin_B6_metabolism	4.0679			-	4.08063			-	4.06765			-
Synthesis_and_degradation_of_ketone_bodies	3.62255			-	3.65028			-	3.63147			-
Fatty_acid_degradation	3.57271			-	3.5699			-	3.565			-
Flagellar_assembly	3.90836			-	4.01324			-	3.91199			-
Glycerolipid_metabolism	3.73025			-	3.74103			-	3.71396			-
DNA_replication	4.19919			-	4.19448			-	4.20142			-
Cationic_antimicrobial_peptide__CAMP__resistance	3.82209			-	3.85566	Case	Case	0.0483982	3.83396			-
Base_excision_repair	4.10535			-	4.10218			-	4.10786			-
Two_component_system	3.59535			-	3.59533			-	3.59382			-
Tropane__piperidine_and_pyridine_alkaloid_biosynthesis	3.38164			-	3.43472	Control	Control	0.0123624	3.44947			-
Phenylalanine_metabolism	3.46209			-	3.49236			-	3.45829			-
Biotin_metabolism	4.29127			-	4.31891	Case	Case	0.044776	4.29177			-
Sphingolipid_metabolism	3.14523			-	3.0759			-	3.04941			-
Tyrosine_metabolism	2.64759			-	2.63605			-	2.64476			-
Phosphonate_and_phosphinate_metabolism	3.35979			-	3.35117			-	3.36131			-
Biosynthesis_of_secondary_metabolites	3.83167			-	3.83228	Control	Control	0.0352526	3.8334			-
Plant_pathogen_interaction	3.40982			-	3.42737			-	3.40831			-
Nitrogen_metabolism	3.89093			-	3.88631			-	3.88989			-
Biosynthesis_of_amino_acids	4.42308			-	4.42542	Control	Control	0.029913	4.42297			-
Secondary_bile_acid_biosynthesis	3.79558			-	3.8023	Control	Control	0.00849322	3.79759			-
Citrate_cycle__TCA_cycle_	4.05226			-	4.05924			-	4.04894			-
D_Glutamine_and_D_glutamate_metabolism	4.31088			-	4.30972			-	4.31411	Case	2.64889	0.0246702
Epithelial_cell_signaling_in_Helicobacter_pylori_infection	3.12576			-	3.12211			-	3.12183			-
Phenylalanine__tyrosine_and_tryptophan_biosynthesis	4.19436			-	4.1907			-	4.19898			-
Other_glycan_degradation	3.89042			-	3.89691			-	3.87565			-
Salmonella_infection	3.1423			-	3.14366			-	3.12112			-
Quorum_sensing	3.84879			-	3.84644			-	3.84427			-
Photosynthesis	3.44201			-	3.37579			-	3.37198			-
Bacterial_secretion_system	4.06632			-	4.05587			-	4.05894			-
Fatty_acid_biosynthesis	4.25636			-	4.27262			-	4.25286			-
Insulin_signaling_pathway	3.10413			-	3.10701	Control	Control	0.00100273	3.11021	Control	2.74341	0.00737117
Purine_metabolism	4.05761			-	4.05402			-	4.06172	Case	2.66795	0.0127697
D_Alanine_metabolism	4.41341			-	4.40217			-	4.40939			-
One_carbon_pool_by_folate	4.28447			-	4.27601			-	4.28098			-
Histidine_metabolism	4.15879			-	4.14834	Control	Control	0.0102875	4.15865			-
Biofilm_formation___Escherichia_coli	3.85286			-	3.84942			-	3.85397			-
Peroxisome	2.47273			-	2.52486			-	2.4499			-
Arabinogalactan_biosynthesis___Mycobacterium	2.45238			-	2.3318			-	2.43534			-
Carbon_metabolism	2.81392			-	2.78895			-	2.84195			-
Biofilm_formation___Vibrio_cholerae	3.55128			-	3.59182	Case	Case	0.0382144	3.55897			-
Metabolic_pathways	3.79392			-	3.79234			-	3.79531			-
Glycolysis___Gluconeogenesis	4.23508			-	4.23514			-	4.23218			-
Longevity_regulating_pathway___multiple_species	3.19285			-	3.19579			-	3.19156			-
Penicillin_and_cephalosporin_biosynthesis	3.0574			-	3.02714			-	2.99904			-
Porphyrin_and_chlorophyll_metabolism	3.87774			-	3.86277			-	3.86321			-
Carbon_fixation_in_photosynthetic_organisms	4.32853			-	4.33042			-	4.33253			-
MAPK_signaling_pathway___plant	2.88606			-	2.93626			-	2.9616			-
Nucleotide_excision_repair	4.06108			-	4.05623			-	4.06194			-
Pentose_and_glucuronate_interconversions	3.69228			-	3.69024			-	3.69376			-
Valine__leucine_and_isoleucine_biosynthesis	4.49736			-	4.50194	Control	Control	0.0413852	4.49728			-
Geraniol_degradation	2.60331			-	2.52842			-	2.61631			-
ABC_transporters	3.84853			-	3.84945			-	3.84539			-
Lysine_biosynthesis	3.13119			-	3.3388			-	3.30715			-
Butanoate_metabolism	3.88885			-	3.87896			-	3.8902			-
Alanine__aspartate_and_glutamate_metabolism	4.27984			-	4.27735			-	4.28293			-
Sulfur_metabolism	3.53925			-	3.54112			-	3.5397			-
Betalain_biosynthesis	3.04557			-	3.03412			-	3.08268			-
Platinum_drug_resistance	2.84233			-	2.81741			-	2.86084			-
Arginine_and_proline_metabolism	3.59409			-	3.6081			-	3.60677			-
Microbial_metabolism_in_diverse_environments	3.72404			-	3.72507			-	3.72264			-
Metabolism_of_xenobiotics_by_cytochrome_P450	2.13444			-	2.1974			-	2.16247			-
RNA_degradation	4.02587			-	4.0178			-	4.02166			-
Biofilm_formation___Pseudomonas_aeruginosa	3.27321			-	3.35053			-	3.28527			-
Amino_sugar_and_nucleotide_sugar_metabolism	4.0918			-	4.08181	Control	Control	0.0275079	4.09062			-
Selenocompound_metabolism	4.14632			-	4.15015			-	4.14412			-
Glyoxylate_and_dicarboxylate_metabolism	3.97342			-	3.95833			-	3.96668			-
Aminoacyl_tRNA_biosynthesis	4.39305			-	4.3897			-	4.39414			-
Arginine_biosynthesis	3.92331			-	3.97453			-	3.91673			-
Propanoate_metabolism	3.88747			-	3.8873	Control	Control	0.0275146	3.88344			-
Starch_and_sucrose_metabolism	4.28362			-	4.27809	Control	Control	0.016327	4.28266			-
Sulfur_relay_system	4.06028			-	4.04722			-	4.05867			-
Staphylococcus_aureus_infection	2.61542			-	2.74566			-	2.64098			-
Biosynthesis_of_unsaturated_fatty_acids	2.73214			-	2.77404			-	2.77423			-
Thiamine_metabolism	4.27361			-	4.26475			-	4.28008			-
Bacterial_chemotaxis	4.09583			-	4.16358			-	4.09674			-
Vancomycin_resistance	4.28944			-	4.29447	Control	Control	0.0352526	4.29029			-
Pentose_phosphate_pathway	4.13694			-	4.13398			-	4.13096			-
Biosynthesis_of_siderophore_group_nonribosomal_peptides	2.99968			-	3.05992			-	3.0213			-
Streptomycin_biosynthesis	4.26925			-	4.26901			-	4.27585			-
RNA_polymerase	3.69193			-	3.69747			-	3.69985			-
beta_Lactam_resistance	3.76857			-	3.76559			-	3.76725			-
Legionellosis	3.45824			-	3.47784			-	3.45594			-

## Sheet: EC_LEfSe
EC_ID	Name	Stunting				Wasting				Underweight
		log (highest mean among case vs controls)	class with the highest mean	logarithmic LDA score	p-val	log (highest mean among case vs controls)	class with the highest mean	logarithmic LDA score	p-val	log (highest mean among case vs controls)	class with the highest mean	logarithmic LDA score	p-val
EC-2.7.8.20	phosphatidylglycerol---membrane-oligosaccharide glycerophosphotransferase	3.01648	Control	2.16098	0.00640944	2.99508	Control	2.25821	0.00572031	3.00152	0	0	-
EC-3.4.21.89	signal peptidase I	2.94295	Case	2.29728	0.00694775	3.06283	Case	2.51948	0.00221725	2.95097	Case	2.25316	0.0127697
EC-1.2.7.1	pyruvate synthase	2.37757			0.0111176	2.48765	0	0	0.0136129	2.35395	0	0	-
EC-2.4.1.21	starch synthase (glycosyl-transferring)	3.24959	Case	2.1481	0.0119962	3.24289	0	0	-	3.25553	Case	2.20553	0.028351
EC-2.7.1.21	thymidine kinase	3.69032	Case	2.30342	0.0129359	3.70296	Case	2.46032	0.0352526	3.68849	Case	2.27831	0.0264554
EC-2.6.1.9	histidinol-phosphate transaminase	2.61445			0.0139401	2.73006	Case	2.15641	0.0232116	2.60167	0	0	-
EC-2.4.2.14	amidophosphoribosyltransferase	0			0.0141921	0	0	0	-	0	0	0	-
EC-2.5.1.120	aminodeoxyfutalosine synthase	3.3218			0.0186778	3.31477	0	0	-	3.31696	0	0	-
EC-1.2.7.8	indolepyruvate ferredoxin oxidoreductase	3.10882	Control	2.11049	0.0186778	3.08485	0	0	-	3.0994	0	0	-
EC-3.2.1.4	cellulase	2.72627	Case	2.00439	0.0215364	2.92816	Case	2.45258	0.00632384	2.7602	0	0	-
EC-4.2.1.1	carbonic anhydrase	3.18157			0.0247685	3.17614	0	0	-	3.1713	0	0	-
EC-2.7.7.13	mannose-1-phosphate guanylyltransferase	2.96798	Case	2.1727	0.0265365	3.04068	Case	2.35118	0.00466657	2.94466	0	0	-
EC-1.1.1.343	phosphogluconate dehydrogenase (NAD+-dependent, decarboxylating)	2.14211			0.0265365	2.21707	0	0	0.0124117	2.14541	0	0	0.0229904
EC-2.1.1.107	uroporphyrinogen-III C-methyltransferase	3.36791	Case	2.16718	0.0265365	3.36415	0	0	-	3.35608	0	0	-
EC-5.4.99.29	23S rRNA pseudouridine746 synthase	2.1394			0.0304018	2.21758	0	0	0.0113054	2.14689	0	0	0.0199266
EC-3.5.99.10	2-iminobutanoate/2-iminopropanoate deaminase	2.58618			0.0304018	2.68621	Case	2.04693	0.0113054	2.5754	0	0	-
EC-5.3.1.4	L-arabinose isomerase	2.18279			0.0325094	2.10754	0	0	-	2.13747	0	0	-
EC-6.1.1.16	cysteine---tRNA ligase	3.06353	Control	2.17333	0.0325094	3.0603	Control	2.3925	9.04745e-05	3.06828	Control	2.15351	0.00377801
EC-1.18.6.1	nitrogenase	2.84507	Case	2.0125	0.0325094	2.90771	Case	2.1701	0.0178543	2.82546	0	0	-
EC-1.1.1.27	L-lactate dehydrogenase	1.75018			0.0347411	1.7575	0	0	-	1.8575	0	0	-
EC-6.3.3.1	phosphoribosylformylglycinamidine cyclo-ligase	0.901145			0.0366411	0.609232	0	0	0.0442552	0.812694	0	0	-
EC-1.1.1.29	glycerate dehydrogenase	2.66514			0.0450209	2.74002	Case	2.01713	0.0212884	2.6852	0	0	0.0303626
EC-2.7.8.12	teichoic acid poly(glycerol phosphate) polymerase	2.61797			0.0450209	2.64235	0	0	-	2.57429	0	0	-
EC-2.7.1.49	hydroxymethylpyrimidine kinase	3.37278	Case	2.21634	0.0450209	3.37937	0	0	-	3.35445	0	0	-
EC-1.1.1.6	glycerol dehydrogenase	2.66514			0.0450209	2.74002	Case	2.01713	0.0212884	2.6852	0	0	0.0303626
EC-2.8.4.4	[ribosomal protein S12] (aspartate89-C3)-methylthiotransferase	3.63595	Case	2.50302	0.0479588	3.67197	0	0	-	3.60586	0	0	-
EC-2.1.1.72	site-specific DNA-methyltransferase (adenine-specific)	2.96597			0.0479588	2.99059	0	0	-	2.96057	0	0	-
EC-3.4.24.78	gpr endopeptidase	2.48038			0.0479588	2.55693	0	0	0.0178543	2.47532	0	0	-
EC-4.1.1.81	threonine-phosphate decarboxylase	3.32424			-	3.32196	0	0	-	3.32627	0	0	-
EC-1.20.4.1	arsenate reductase (glutathione/glutaredoxin)	0			-	0	0	0	-	0	0	0	-
EC-4.99.1.4	sirohydrochlorin ferrochelatase	2.82329			-	2.81077	0	0	-	2.81714	0	0	-
EC-2.7.1.6	galactokinase	2.67851			-	2.70758	0	0	0.025284	2.70576	0	0	-
EC-2.7.1.4	fructokinase	2.99941			-	2.99594	Control	2.21695	0.0275146	3.01141	Control	2.15395	0.0214108
EC-2.7.1.2	glucokinase	0.517488			-	0.834859	0	0	-	0.570938	0	0	-
EC-2.7.3.9	phosphoenolpyruvate---protein phosphotransferase	1.72123			-	1.72848	0	0	-	1.72232	0	0	-
EC-3.6.3.34	iron-chelate-transporting ATPase	0			-	0	0	0	-	0	0	0	-
EC-2.6.1.85	aminodeoxychorismate synthase	1.72487			-	1.69855	0	0	-	1.69864	0	0	-
EC-2.6.1.83	LL-diaminopimelate aminotransferase	1.83125			-	1.81235	0	0	-	1.8956	0	0	0.0412818
EC-2.8.1.10	thiazole synthase	2.74944			-	2.74959	0	0	-	2.74938	0	0	-
EC-3.1.3.7	3'(2'),5'-bisphosphate nucleotidase	1.59286			-	1.59749	0	0	-	1.6378	0	0	-
EC-3.1.3.5	5'-nucleotidase	2.93184			-	2.99847	Case	2.02732	0.0232116	2.96883	0	0	0.0199266
EC-4.99.1.3	sirohydrochlorin cobaltochelatase	2.54292			-	2.50719	0	0	-	2.53037	0	0	-
EC-3.1.3.3	phosphoserine phosphatase	3.2332			-	3.23568	0	0	-	3.23547	0	0	0.0347556
EC-1.1.1.25	shikimate dehydrogenase	0.992806			-	1.14581	0	0	-	0.90307	0	0	-
EC-1.1.1.22	UDP-glucose 6-dehydrogenase	2.8338			-	2.85399	0	0	-	2.84293	0	0	-
EC-1.1.1.23	histidinol dehydrogenase	0.0297108			-	0	0	0	-	0	0	0	-
EC-4.1.1.11	aspartate 1-decarboxylase	3.19404			-	3.18092	0	0	-	3.19419	0	0	-
EC-2.3.1.180	beta-ketoacyl-[acyl-carrier-protein] synthase III	1.94043			-	1.94465	0	0	-	1.93239	0	0	-
EC-2.3.1.183	phosphinothricin acetyltransferase	0			-	0	0	0	-	0	0	0	-
EC-4.1.1.17	ornithine decarboxylase	3.18824			-	3.18776	0	0	-	3.19579	0	0	-
EC-4.2.99.18	DNA-(apurinic or apyrimidinic site) lyase	0			-	0	0	0	-	0	0	0	-
EC-1.4.1.4	glutamate dehydrogenase (NADP+)	1.2044			-	1.19178	0	0	-	1.23025	0	0	-
EC-2.3.1.79	maltose O-acetyltransferase	2.25258			-	2.39454	0	0	-	2.26641	0	0	-
EC-3.1.5.1	dGTPase	2.13671			-	2.09387	0	0	-	2.12188	0	0	-
EC-2.4.2.8	hypoxanthine phosphoribosyltransferase	2.03053			-	2.00635	0	0	-	2.00629	0	0	-
EC-2.4.2.9	uracil phosphoribosyltransferase	1.81079			-	1.88568	0	0	-	1.84743	0	0	-
EC-2.7.1.69	protein-Npi-phosphohistidine---sugar phosphotransferase	2.21796			-	2.15526	0	0	-	2.26402	0	0	-
EC-3.6.1.31	phosphoribosyl-ATP diphosphatase	1.13226			-	1.14721	0	0	-	1.12973	0	0	-
EC-2.4.2.2	pyrimidine-nucleoside phosphorylase	1.7045			-	1.68066	0	0	-	1.68319	0	0	-
EC-2.4.2.3	uridine phosphorylase	2.3193			-	2.44001	0	0	-	2.33407	0	0	-
EC-2.4.2.1	purine-nucleoside phosphorylase	1.96471			-	1.93779	0	0	-	1.92939	0	0	-
EC-2.4.2.7	adenine phosphoribosyltransferase	0			-	0	0	0	-	0	0	0	-
EC-1.2.7.3	2-oxoglutarate synthase	0			-	0	0	0	-	0	0	0	-
EC-4.1.3.27	anthranilate synthase	1.27284			-	1.4301	0	0	-	1.17509	0	0	-
EC-2.7.7.6	DNA-directed RNA polymerase	0			-	0	0	0	-	0	0	0	-
EC-2.7.7.7	DNA-directed DNA polymerase	0.930423			-	1.09275	0	0	-	1.00164	0	0	-
EC-1.18.1.2	ferredoxin---NADP+ reductase	2.92163			-	3.01008	Case	2.15258	0.00572031	2.958	0	0	0.0347556
EC-2.7.7.2	FAD synthase	3.20857			-	3.21154	0	0	-	3.20863	0	0	-
EC-2.7.7.3	pantetheine-phosphate adenylyltransferase	1.79082			-	1.79329	0	0	-	1.75397	0	0	-
EC-2.7.7.8	polyribonucleotide nucleotidyltransferase	0			-	0	0	0	-	0	0	0	-
EC-2.7.7.9	UTP---glucose-1-phosphate uridylyltransferase	0			-	0	0	0	0.00329482	0	0	0	-
EC-3.4.11.2	membrane alanyl aminopeptidase	1.79684			-	1.77307	0	0	-	1.79223	0	0	-
EC-2.7.9.3	selenide, water dikinase	2.92089			-	2.92749	0	0	-	2.92579	0	0	-
EC-5.4.2.7	phosphopentomutase	3.11434			-	3.13211	0	0	-	3.11478	0	0	-
EC-2.7.9.1	pyruvate, phosphate dikinase	3.20325			-	3.20976	0	0	-	3.20565	0	0	-
EC-5.99.1.3	DNA topoisomerase (ATP-hydrolysing)	0			-	0	0	0	-	0	0	0	-
EC-2.4.99.14	(Kdo)2-lipid IVA (2-8) 3-deoxy-D-manno-octulosonic acid transferase	0			-	0	0	0	-	0	0	0	-
EC-2.4.99.17	S-adenosylmethionine:tRNA ribosyltransferase-isomerase	2.17483			-	2.16218	0	0	-	2.15374	0	0	-
EC-2.4.99.13	(Kdo)-lipid IVA 3-deoxy-D-manno-octulosonic acid transferase	1.71292			-	1.68939	0	0	-	1.69318	0	0	-
EC-2.4.99.12	lipid IVA 3-deoxy-D-manno-octulosonic acid transferase	1.75205			-	1.927	0	0	-	1.78986	0	0	-
EC-2.3.1.179	beta-ketoacyl-[acyl-carrier-protein] synthase II	1.95542			-	1.95706	0	0	-	1.98154	0	0	-
EC-1.1.1.133	dTDP-4-dehydrorhamnose reductase	3.05425			-	3.10836	Case	2.19721	0.00221725	3.06323	0	0	0.0423571
EC-6.1.1.18	glutamine---tRNA ligase	2.07862			-	2.06913	0	0	-	2.05169	0	0	-
EC-6.3.4.20	7-cyano-7-deazaguanine synthase	0			-	0	0	0	-	0	0	0	-
EC-2.1.1.63	methylated-DNA---[protein]-cysteine S-methyltransferase	2.47065			-	2.57146	0	0	-	2.54899	0	0	-
EC-1.2.1.10	acetaldehyde dehydrogenase (acetylating)	2.20823			-	2.23305	0	0	-	2.26035	0	0	-
EC-3.6.3.31	polyamine-transporting ATPase	1.70395			-	1.68041	0	0	-	1.68287	0	0	-
EC-3.4.11.5	prolyl aminopeptidase	3.30548			-	3.29556	0	0	-	3.2955	0	0	-
EC-4.2.1.75	uroporphyrinogen-III synthase	3.12175			-	3.12219	0	0	-	3.11827	0	0	-
EC-3.6.1.40	guanosine-5'-triphosphate,3'-diphosphate phosphatase	1.9397			-	1.67161	0	0	-	1.85937	0	0	-
EC-1.97.1.4	[formate-C-acetyltransferase]-activating enzyme	2.01883			-	2.02081	0	0	-	2.05294	0	0	-
EC-2.5.1.7	UDP-N-acetylglucosamine 1-carboxyvinyltransferase	2.20787			-	2.36643	0	0	-	2.22939	0	0	-
EC-2.5.1.49	O-acetylhomoserine aminocarboxypropyltransferase	1.61889			-	1.63371	0	0	-	1.64187	0	0	-
EC-2.7.7.27	glucose-1-phosphate adenylyltransferase	3.37339			-	3.35878	0	0	-	3.37554	0	0	-
EC-2.5.1.47	cysteine synthase	2.65804			-	2.75322	0	0	-	2.63452	0	0	-
EC-2.7.7.24	glucose-1-phosphate thymidylyltransferase	0			-	0	0	0	-	0	0	0	-
EC-2.7.7.23	UDP-N-acetylglucosamine diphosphorylase	0			-	0	0	0	-	0	0	0	-
EC-3.6.1.7	acylphosphatase	0.0774957			-	0.13159	0	0	-	0.064156	0	0	-
EC-3.6.1.1	inorganic diphosphatase	1.99104			-	2.15612	0	0	-	2.09208	0	0	-
EC-2.7.13.3	histidine kinase	1.38962			-	1.4893	0	0	-	1.33575	0	0	-
EC-3.5.1.18	succinyl-diaminopimelate desuccinylase	0			-	0	0	0	-	0	0	0	-
EC-3.4.11.21	aspartyl aminopeptidase	3.12202			-	3.12862	Control	2.13036	0.016327	3.12926	0	0	-
EC-2.7.11.1	non-specific serine/threonine protein kinase	2.48622			-	2.58326	0	0	0.0352526	2.55107	0	0	0.00530575
EC-4.3.1.17	L-serine ammonia-lyase	0			-	0	0	0	-	0	0	0	-
EC-4.3.1.19	threonine ammonia-lyase	0.0774957			-	0.13159	0	0	-	0.064156	0	0	-
EC-4.1.2.25	dihydroneopterin aldolase	0			-	0	0	0	-	0	0	0	-
EC-3.5.4.33	tRNA(adenine34) deaminase	2.03292			-	2.05901	0	0	-	2.05576	0	0	-
EC-2.3.3.1	citrate (Si)-synthase	0			-	0	0	0	-	0	0	0	-
EC-2.6.1.62	adenosylmethionine---8-amino-7-oxononanoate transaminase	2.58859			-	2.60663	0	0	-	2.62675	0	0	-
EC-2.3.1.46	homoserine O-succinyltransferase	0			-	0	0	0	-	0	0	0	-
EC-3.6.3.2	Mg2+-importing ATPase	1.99657			-	1.9993	0	0	-	2.02721	0	0	-
EC-3.6.3.3	Cd2+-exporting ATPase	0.0853481			-	0.141124	0	0	-	0.0671598	0	0	-
EC-3.6.3.4	Cu2+-exporting ATPase	2.67794			-	2.68246	0	0	-	2.67811	0	0	-
EC-2.3.3.13	2-isopropylmalate synthase	0			-	0	0	0	-	0	0	0	-
EC-2.3.1.41	beta-ketoacyl-[acyl-carrier-protein] synthase I	2.82233			-	2.80593	0	0	-	2.80214	0	0	-
EC-3.6.3.8	Ca2+-transporting ATPase	2.49897			-	2.44428	0	0	-	2.4478	0	0	-
EC-2.1.3.2	aspartate carbamoyltransferase	1.21146			-	1.33418	0	0	-	1.18469	0	0	-
EC-2.1.3.3	ornithine carbamoyltransferase	0			-	0	0	0	-	0	0	0	-
EC-3.2.1.41	pullulanase	3.19569			-	3.1934	0	0	-	3.19317	0	0	-
EC-4.1.1.50	adenosylmethionine decarboxylase	1.92734			-	1.92033	0	0	-	1.90312	0	0	-
EC-3.5.1.88	peptide deformylase	2.6679			-	2.66826	0	0	-	2.68482	0	0	-
EC-6.1.1.4	leucine---tRNA ligase	1.26729			-	1.3805	0	0	-	1.23867	0	0	-
EC-6.1.1.5	isoleucine---tRNA ligase	1.7045			-	1.68066	0	0	-	1.68319	0	0	-
EC-6.1.1.6	lysine---tRNA ligase	2.70218			-	2.67658	0	0	-	2.70801	0	0	-
EC-6.1.1.7	alanine---tRNA ligase	2.20284			-	2.26658	0	0	-	2.18996	0	0	-
EC-6.1.1.1	tyrosine---tRNA ligase	3.34666			-	3.33565	0	0	-	3.34415	0	0	-
EC-6.1.1.2	tryptophan---tRNA ligase	3.05224			-	3.05156	0	0	-	3.04874	0	0	-
EC-6.1.1.3	threonine---tRNA ligase	2.32275			-	2.36601	0	0	-	2.30643	0	0	-
EC-6.1.1.9	valine---tRNA ligase	1.69476			-	1.6772	0	0	-	1.7352	0	0	-
EC-1.3.5.4	fumarate reductase (quinol)	1.70329			-	1.67993	0	0	-	1.68316	0	0	-
EC-1.1.3.15	(S)-2-hydroxy-acid oxidase	2.35752			-	2.52337	0	0	-	2.36733	0	0	-
EC-1.2.1.12	glyceraldehyde-3-phosphate dehydrogenase (phosphorylating)	1.93803			-	1.92734	0	0	-	1.97063	0	0	-
EC-3.4.11.4	tripeptide aminopeptidase	1.79978			-	1.96259	0	0	-	1.81898	0	0	-
EC-1.2.1.11	aspartate-semialdehyde dehydrogenase	2.37737			-	2.36108	0	0	-	2.39174	0	0	0.0396803
EC-3.1.1.29	aminoacyl-tRNA hydrolase	2.00377			-	1.98072	0	0	-	1.98388	0	0	-
EC-3.4.11.9	Xaa-Pro aminopeptidase	1.73226			-	1.75229	0	0	-	1.81158	0	0	-
EC-1.1.1.100	3-oxoacyl-[acyl-carrier-protein] reductase	3.52007			-	3.52385	0	0	-	3.52308	0	0	-
EC-1.8.1.9	thioredoxin-disulfide reductase	3.27153			-	3.26561	0	0	-	3.26768	0	0	-
EC-1.8.1.4	dihydrolipoyl dehydrogenase	3.15629			-	3.15566	0	0	-	3.15236	0	0	-
EC-1.1.1.14	L-iditol 2-dehydrogenase	0			-	0	0	0	-	0	0	0	-
EC-2.7.2.1	acetate kinase	1.60446			-	1.60331	0	0	0.0142469	1.59853	0	0	-
EC-2.7.2.3	phosphoglycerate kinase	1.788			-	1.79256	0	0	-	1.75054	0	0	-
EC-2.7.2.2	carbamate kinase	2.59653			-	2.59432	0	0	-	2.58326	0	0	-
EC-2.7.2.4	aspartate kinase	2.38454			-	2.31682	0	0	-	2.31598	0	0	-
EC-2.7.2.8	acetylglutamate kinase	3.50486			-	3.5077	0	0	-	3.51163	0	0	-
EC-3.5.1.108	UDP-3-O-acyl-N-acetylglucosamine deacetylase	2.20771			-	2.36562	0	0	-	2.23536	0	0	-
EC-2.7.4.3	adenylate kinase	2.1479			-	2.3064	0	0	-	2.21304	0	0	-
EC-2.7.4.1	polyphosphate kinase	3.14479			-	3.14335	0	0	-	3.14132	0	0	-
EC-2.7.4.7	phosphooxymethylpyrimidine kinase	0			-	0	0	0	-	0	0	0	-
EC-2.7.4.6	nucleoside-diphosphate kinase	3.15746			-	3.17403	0	0	-	3.16869	0	0	0.0481704
EC-2.3.1.234	N6-L-threonylcarbamoyladenine synthase	0			-	0	0	0	-	0	0	0	-
EC-2.1.1.217	tRNA (adenine22-N1)-methyltransferase	2.14039			-	2.14696	0	0	-	2.13919	0	0	-
EC-2.7.4.9	dTMP kinase	0			-	0	0	0	-	0	0	0	-
EC-2.7.4.8	guanylate kinase	0.925137			-	1.18998	0	0	-	1.05535	0	0	-
EC-2.6.1.66	valine---pyruvate transaminase	2.45787			-	2.47861	0	0	-	2.47754	0	0	-
EC-3.4.13.9	Xaa-Pro dipeptidase	2.76791			-	2.76106	0	0	-	2.75728	0	0	-
EC-4.2.1.126	N-acetylmuramic acid 6-phosphate etherase	1.71292			-	1.68939	0	0	-	1.69318	0	0	-
EC-6.3.2.8	UDP-N-acetylmuramate---L-alanine ligase	0			-	0	0	0	-	0	0	0	-
EC-2.7.4.22	UMP kinase	3.20862			-	3.20952	0	0	-	3.20356	0	0	-
EC-5.99.1.2	DNA topoisomerase	3.24205			-	3.2426	0	0	-	3.24377	0	0	-
EC-2.8.1.1	thiosulfate sulfurtransferase	3.18529			-	3.18349	0	0	-	3.179	0	0	-
EC-2.3.1.117	2,3,4,5-tetrahydropyridine-2,6-dicarboxylate N-succinyltransferase	0			-	0	0	0	-	0	0	0	-
EC-2.8.1.7	cysteine desulfurase	2.97038			-	2.97417	0	0	-	2.96089	0	0	-
EC-2.8.1.6	biotin synthase	0			-	0	0	0	-	0	0	0	-
EC-3.1.26.3	ribonuclease III	0			-	0	0	0	-	0	0	0	-
EC-3.1.26.5	ribonuclease P	0.449873			-	0.782837	0	0	0.0160664	0.52829	0	0	-
EC-3.1.26.4	ribonuclease H	1.32472			-	1.475	0	0	-	1.23461	0	0	-
EC-3.4.21.53	endopeptidase La	0			-	0	0	0	-	0	0	0	-
EC-1.1.1.85	3-isopropylmalate dehydrogenase	1.91434			-	1.89054	0	0	-	1.87001	0	0	-
EC-1.1.1.86	ketol-acid reductoisomerase (NADP+)	0.25809			-	0.137367	0	0	-	0.547039	0	0	-
EC-2.3.1.129	acyl-[acyl-carrier-protein]---UDP-N-acetylglucosamine O-acyltransferase	1.70943			-	1.68581	0	0	-	1.68937	0	0	-
EC-2.3.1.128	ribosomal-protein-alanine N-acetyltransferase	1.70438			-	1.68055	0	0	-	1.68316	0	0	-
EC-2.7.1.23	NAD+ kinase	2.82144			-	2.85862	0	0	-	2.8457	0	0	-
EC-6.3.1.10	adenosylcobinamide-phosphate synthase	3.20853			-	3.21219	0	0	-	3.20847	0	0	-
EC-2.7.1.24	dephospho-CoA kinase	0.22245			-	0.214197	0	0	-	0.233787	0	0	-
EC-2.7.1.26	riboflavin kinase	2.71791			-	2.69508	0	0	-	2.70286	0	0	-
EC-1.5.1.3	dihydrofolate reductase	0.0238793			-	0.400534	0	0	-	0.149166	0	0	-
EC-1.5.1.2	pyrroline-5-carboxylate reductase	3.01358			-	3.11051	Case	2.36271	0.0324889	3.01331	0	0	-
EC-1.5.1.5	methylenetetrahydrofolate dehydrogenase (NADP+)	0			-	0	0	0	-	0	0	0	-
EC-2.7.6.5	GTP diphosphokinase	0			-	0	0	0	-	0	0	0	-
EC-3.5.4.16	GTP cyclohydrolase I	0			-	0	0	0	-	0	0	0	-
EC-2.1.1.33	tRNA (guanine46-N7)-methyltransferase	0			-	0	0	0	-	0	0	0	-
EC-2.7.6.1	ribose-phosphate diphosphokinase	1.0402			-	1.15467	0	0	-	0.962048	0	0	-
EC-2.7.6.3	2-amino-4-hydroxy-6-hydroxymethyldihydropteridine diphosphokinase	1.7045			-	1.68066	0	0	-	1.68319	0	0	-
EC-2.1.1.37	DNA (cytosine-5-)-methyltransferase	0			-	0	0	0	-	0	0	0	-
EC-4.2.1.28	propanediol dehydratase	1.77329			-	1.67132	0	0	-	1.63552	0	0	-
EC-2.7.8.8	CDP-diacylglycerol---serine O-phosphatidyltransferase	0.0996305			-	0.14842	0	0	-	0.140608	0	0	-
EC-2.7.8.7	holo-[acyl-carrier-protein] synthase	0			-	0	0	0	-	0	0	0	-
EC-2.7.8.5	CDP-diacylglycerol---glycerol-3-phosphate 1-phosphatidyltransferase	0			-	0	0	0	-	0	0	0	-
EC-2.4.1.1	glycogen phosphorylase	0			-	0	0	0	-	0	0	0	-
EC-2.1.1.132	precorrin-6B C5,15-methyltransferase (decarboxylating)	0.47866			-	0.722112	0	0	-	0.586494	0	0	-
EC-2.7.7.72	CCA tRNA nucleotidyltransferase	1.64524			-	1.59025	0	0	-	1.56577	0	0	-
EC-2.7.8.26	adenosylcobinamide-GDP ribazoletransferase	2.67794			-	2.68246	0	0	-	2.67811	0	0	-
EC-3.5.1.42	nicotinamide-nucleotide amidase	0			-	0	0	0	-	0	0	0	-
EC-1.6.5.3	NADH:ubiquinone reductase (H+-translocating)	3.16373			-	3.16553	0	0	-	3.16045	0	0	-
EC-2.4.1.182	lipid-A-disaccharide synthase	0			-	0	0	0	-	0	0	0	-
EC-3.4.11.18	methionyl aminopeptidase	1.70956			-	1.6866	0	0	-	1.69015	0	0	-
EC-2.1.2.11	3-methyl-2-oxobutanoate hydroxymethyltransferase	1.77824			-	1.78221	0	0	-	1.74037	0	0	-
EC-4.1.2.50	6-carboxytetrahydropterin synthase	3.22422			-	3.22904	0	0	-	3.2229	0	0	-
EC-1.1.1.205	IMP dehydrogenase	1.93482			-	1.90189	0	0	-	1.90766	0	0	-
EC-3.4.17.13	muramoyltetrapeptide carboxypeptidase	2.06653			-	2.05073	0	0	-	2.03545	0	0	-
EC-5.1.99.6	NAD(P)H-hydrate epimerase	0.554617			-	0.608712	0	0	-	0.541277	0	0	-
EC-2.6.1.52	phosphoserine transaminase	2.58892			-	2.57203	0	0	-	2.6494	0	0	-
EC-2.1.1.171	16S rRNA (guanine966-N2)-methyltransferase	0.66607			-	0.73619	0	0	-	0.756623	0	0	-
EC-2.6.1.57	aromatic-amino-acid transaminase	0.499301			-	0.48475	0	0	-	0.503454	0	0	-
EC-2.3.1.15	glycerol-3-phosphate 1-O-acyltransferase	0			-	0	0	0	-	0	0	0	-
EC-3.2.1.10	oligo-1,6-glucosidase	2.82723			-	2.80461	0	0	-	2.82311	0	0	-
EC-3.1.3.25	inositol-phosphate phosphatase	0			-	0	0	0	-	0	0	0	-
EC-1.2.1.41	glutamate-5-semialdehyde dehydrogenase	2.9507			-	2.99421	0	0	-	2.93836	0	0	-
EC-4.2.3.5	chorismate synthase	1.59964			-	1.71934	0	0	-	1.56003	0	0	-
EC-4.2.3.4	3-dehydroquinate synthase	0			-	0	0	0	-	0	0	0	-
EC-4.2.3.3	methylglyoxal synthase	2.74305			-	2.7456	0	0	-	2.74685	0	0	-
EC-4.1.1.20	diaminopimelate decarboxylase	1.71047			-	1.68572	0	0	-	1.68364	0	0	-
EC-4.2.3.1	threonine synthase	0.67261			-	0.73619	0	0	-	0.761736	0	0	-
EC-4.2.1.9	dihydroxy-acid dehydratase	0			-	0	0	0	-	0	0	0	-
EC-1.6.1.2	NAD(P)+ transhydrogenase (Re/Si-specific)	3.19476			-	3.18893	0	0	-	3.19629	0	0	-
EC-4.2.1.3	aconitate hydratase	0			-	0	0	0	-	0	0	0	-
EC-4.2.1.2	fumarate hydratase	1.16208			-	1.28863	0	0	-	1.13863	0	0	-
EC-4.1.1.48	indole-3-glycerol-phosphate synthase	2.7372			-	2.74088	0	0	-	2.7338	0	0	-
EC-2.7.1.71	shikimate kinase	0.280034			-	0.415098	0	0	-	0.321799	0	0	-
EC-5.3.1.24	phosphoribosylanthranilate isomerase	3.1508			-	3.18141	0	0	-	3.17385	0	0	-
EC-5.3.1.28	D-sedoheptulose 7-phosphate isomerase	2.60648			-	2.57607	0	0	-	2.61366	0	0	0.0264554
EC-3.2.2.27	uracil-DNA glycosylase	1.74733			-	1.74263	0	0	-	1.74405	0	0	-
EC-3.2.2.20	DNA-3-methyladenine glycosylase I	3.01765			-	3.01866	0	0	-	3.01789	0	0	-
EC-3.2.2.23	DNA-formamidopyrimidine glycosylase	3.07667			-	3.07874	0	0	-	3.08144	0	0	-
EC-1.1.1.42	isocitrate dehydrogenase (NADP+)	2.89921			-	2.94749	0	0	-	2.89	0	0	-
EC-1.1.1.44	phosphogluconate dehydrogenase (NADP+-dependent, decarboxylating)	3.19715			-	3.20918	0	0	-	3.20056	0	0	-
EC-3.4.13.19	membrane dipeptidase	3.47036			-	3.47332	Control	2.52241	0.00141749	3.473	0	0	-
EC-3.4.16.4	serine-type D-Ala-D-Ala carboxypeptidase	1.9167			-	1.91499	0	0	-	1.88013	0	0	-
EC-3.1.26.8	ribonuclease M5	3.53222			-	3.52054	0	0	-	3.5201	0	0	-
EC-2.3.1.241	Kdo2-lipid IVA lauroyltransferase	2.23269			-	2.37761	0	0	-	2.24999	0	0	-
EC-2.8.4.5	tRNA (N6-L-threonylcarbamoyladenosine37-C2)-methylthiotransferase	1.95573			-	1.97038	0	0	-	1.95496	0	0	-
EC-2.7.8.13	phospho-N-acetylmuramoyl-pentapeptide-transferase	1.7053			-	1.68155	0	0	-	1.68326	0	0	-
EC-2.8.4.3	tRNA-2-methylthio-N6-dimethylallyladenosine synthase	1.79872			-	1.83186	0	0	-	1.76096	0	0	-
EC-4.1.1.98	4-hydroxy-3-polyprenylbenzoate decarboxylase	0.130464			-	0.176849	0	0	-	0.1064	0	0	-
EC-2.1.1.79	cyclopropane-fatty-acyl-phospholipid synthase	0.27691			-	0.622651	0	0	0.0203894	0.359278	0	0	-
EC-2.1.1.176	16S rRNA (cytosine967-C5)-methyltransferase	1.11369			-	0.996833	0	0	-	1.06408	0	0	-
EC-2.1.1.177	23S rRNA (pseudouridine1915-N3)-methyltransferase	2.0131			-	2.01008	0	0	-	2.02481	0	0	-
EC-3.6.1.55	8-oxo-dGTP diphosphatase	1.77718			-	1.88826	0	0	-	1.79149	0	0	-
EC-2.1.1.170	16S rRNA (guanine527-N7)-methyltransferase	1.75659			-	1.8701	0	0	-	1.77944	0	0	-
EC-2.7.4.14	UMP/CMP kinase	3.14543			-	3.14981	0	0	-	3.14335	0	0	-
EC-3.1.4.46	glycerophosphodiester phosphodiesterase	0			-	0	0	0	-	0	0	0	-
EC-2.7.7.38	3-deoxy-manno-octulosonate cytidylyltransferase	3.40343			-	3.40415	0	0	-	3.40647	0	0	-
EC-2.5.1.54	3-deoxy-7-phosphoheptulonate synthase	2.96579			-	2.97532	0	0	-	2.96722	0	0	-
EC-2.5.1.55	3-deoxy-8-phosphooctulonate synthase	2.99891			-	3.0353	0	0	-	2.9753	0	0	-
EC-5.4.2.11	phosphoglycerate mutase (2,3-diphosphoglycerate-dependent)	0			-	0	0	0	-	0	0	0	-
EC-5.4.2.10	phosphoglucosamine mutase	1.70395			-	1.68041	0	0	-	1.68287	0	0	-
EC-5.4.2.12	phosphoglycerate mutase (2,3-diphosphoglycerate-independent)	2.43702			-	2.41444	0	0	-	2.4258	0	0	-
EC-1.3.1.98	UDP-N-acetylmuramate dehydrogenase	3.2562			-	3.25664	0	0	-	3.26258	0	0	-
EC-1.8.4.11	peptide-methionine (S)-S-oxide reductase	2.01556			-	1.96952	0	0	-	2.03606	0	0	-
EC-3.1.21.3	type I site-specific deoxyribonuclease	1.71782			-	1.69083	0	0	-	1.69078	0	0	-
EC-2.7.2.11	glutamate 5-kinase	3.01725			-	3.0186	Control	2.27065	0.00221725	3.01917	0	0	0.0423571
EC-1.2.7.11	2-oxoacid oxidoreductase (ferredoxin)	0			-	0	0	0	-	0	0	0	-
EC-5.1.3.2	UDP-glucose 4-epimerase	1.70293			-	1.67986	0	0	-	1.68291	0	0	-
EC-4.1.2.13	fructose-bisphosphate aldolase	1.95866			-	1.96162	0	0	-	1.97232	0	0	-
EC-4.1.2.14	2-dehydro-3-deoxy-phosphogluconate aldolase	2.22977			-	2.33412	0	0	-	2.19445	0	0	-
EC-4.1.2.17	L-fuculose-phosphate aldolase	1.81082			-	1.77412	0	0	0.029913	1.78186	0	0	-
EC-3.2.1.1	alpha-amylase	1.36941			-	1.53246	0	0	0.0275146	1.37127	0	0	-
EC-1.6.99.3	NADH dehydrogenase	0			-	0	0	0	-	0	0	0	-
EC-2.7.7.85	diadenylate cyclase	0.0774957			-	0.13159	0	0	-	0.064156	0	0	-
EC-3.6.3.29	molybdate-transporting ATPase	3.13558			-	3.15254	0	0	-	3.13972	0	0	-
EC-2.7.7.87	L-threonylcarbamoyladenylate synthase	0			-	0	0	0	-	0	0	0	-
EC-2.3.1.54	formate C-acetyltransferase	0.984817			-	1.13439	0	0	-	0.893074	0	0	-
EC-2.6.1.16	glutamine---fructose-6-phosphate transaminase (isomerizing)	0.848986			-	0.745574	0	0	-	0.827588	0	0	-
EC-6.4.1.2	acetyl-CoA carboxylase	1.9897			-	1.97329	0	0	-	1.97368	0	0	-
EC-2.3.1.51	1-acylglycerol-3-phosphate O-acyltransferase	0			-	0	0	0	-	0	0	0	-
EC-2.6.1.11	acetylornithine transaminase	1.14791			-	1.08785	0	0	-	1.16169	0	0	0.0437426
EC-1.8.4.12	peptide-methionine (R)-S-oxide reductase	3.17407			-	3.17435	0	0	-	3.17535	0	0	-
EC-4.6.1.12	2-C-methyl-D-erythritol 2,4-cyclodiphosphate synthase	0			-	0	0	0	-	0	0	0	-
EC-4.1.1.65	phosphatidylserine decarboxylase	2.33856			-	2.34194	0	0	-	2.32971	0	0	-
EC-3.1.21.2	deoxyribonuclease IV	0			-	0	0	0	-	0	0	0	-
EC-3.2.1.52	beta-N-acetylhexosaminidase	1.85193			-	1.92527	0	0	-	1.84603	0	0	-
EC-2.1.1.297	peptide chain release factor N5-glutamine methyltransferase	1.73341			-	1.71342	0	0	-	1.71188	0	0	-
EC-4.1.3.42	(4S)-4-hydroxy-2-oxoglutarate aldolase	3.21805			-	3.2182	0	0	-	3.22096	0	0	-
EC-2.1.1.198	16S rRNA (cytidine1402-2'-O)-methyltransferase	0			-	0	0	0	-	0	0	0	-
EC-2.1.1.199	16S rRNA (cytosine1402-N4)-methyltransferase	2.6294			-	2.70102	0	0	-	2.62347	0	0	-
EC-2.1.1.190	23S rRNA (uracil1939-C5)-methyltransferase	3.16935			-	3.16845	0	0	-	3.16777	0	0	-
EC-2.1.1.191	23S rRNA (cytosine1962-C5)-methyltransferase	0			-	0	0	0	-	0	0	0	-
EC-2.1.1.192	23S rRNA (adenine2503-C2)-methyltransferase	3.32354			-	3.32128	0	0	-	3.31874	0	0	-
EC-2.1.1.193	16S rRNA (uracil1498-N3)-methyltransferase	2.47973			-	2.55137	0	0	0.0195054	2.47116	0	0	-
EC-6.3.5.2	GMP synthase (glutamine-hydrolysing)	2.20284			-	2.26658	0	0	-	2.18996	0	0	-
EC-6.3.5.3	phosphoribosylformylglycinamidine synthase	1.71878			-	1.69451	0	0	-	1.69813	0	0	-
EC-6.3.5.1	NAD+ synthase (glutamine-hydrolysing)	2.49185			-	2.47095	0	0	-	2.50659	0	0	0.0423571
EC-6.3.5.6	asparaginyl-tRNA synthase (glutamine-hydrolysing)	0			-	0	0	0	-	0	0	0	-
EC-6.3.5.7	glutaminyl-tRNA synthase (glutamine-hydrolysing)	0.281012			-	0.210537	0	0	-	0.25645	0	0	-
EC-6.3.5.4	asparagine synthase (glutamine-hydrolysing)	2.94127			-	2.97123	0	0	-	2.97218	0	0	-
EC-6.3.5.5	carbamoyl-phosphate synthase (glutamine-hydrolysing)	0			-	0	0	0	-	0	0	0	-
EC-6.3.5.9	hydrogenobyrinic acid a,c-diamide synthase (glutamine-hydrolysing)	3.20918			-	3.21436	0	0	-	3.20917	0	0	-
EC-1.7.99.4	nitrate reductase	2.33162			-	2.31763	0	0	-	2.30051	0	0	-
EC-1.7.99.1	hydroxylamine reductase	2.00704			-	1.96905	0	0	-	1.98826	0	0	-
EC-3.4.23.36	signal peptidase II	0.0996305			-	0.14842	0	0	-	0.140608	0	0	-
EC-3.1.3.18	phosphoglycolate phosphatase	0			-	0	0	0	-	0	0	0	-
EC-3.1.3.16	protein-serine/threonine phosphatase	0.431082			-	0.476719	0	0	-	0.402448	0	0	-
EC-3.1.3.15	histidinol-phosphatase	2.11178			-	2.07302	0	0	-	2.09713	0	0	-
EC-3.1.3.11	fructose-bisphosphatase	3.21409			-	3.22043	0	0	-	3.21382	0	0	-
EC-6.5.1.2	DNA ligase (NAD+)	1.96804			-	1.98163	0	0	-	1.96724	0	0	-
EC-6.3.4.21	nicotinate phosphoribosyltransferase	1.77824			-	1.78221	0	0	-	1.74037	0	0	-
EC-2.4.1.129	peptidoglycan glycosyltransferase	1.81082			-	1.77412	0	0	0.029913	1.78186	0	0	-
EC-2.4.2.18	anthranilate phosphoribosyltransferase	2.65154			-	2.76604	Case	2.1593	0.025284	2.64704	0	0	-
EC-2.4.2.19	nicotinate-nucleotide diphosphorylase (carboxylating)	0			-	0	0	0	-	0	0	0	-
EC-2.1.1.228	tRNA (guanine37-N1)-methyltransferase	1.59286			-	1.59824	0	0	-	1.6378	0	0	-
EC-2.4.2.10	orotate phosphoribosyltransferase	0			-	0	0	0	-	0	0	0	-
EC-2.1.1.226	23S rRNA (cytidine1920-2'-O)-methyltransferase	3.45582			-	3.44877	0	0	-	3.44953	0	0	-
EC-2.1.1.227	16S rRNA (cytidine1409-2'-O)-methyltransferase	1.14791			-	1.08785	0	0	-	1.16169	0	0	0.0437426
EC-2.4.2.17	ATP phosphoribosyltransferase	3.23776			-	3.29844	0	0	-	3.21031	0	0	-
EC-2.7.1.48	uridine kinase	0.348033			-	0.330014	0	0	-	0.336502	0	0	-
EC-2.7.1.40	pyruvate kinase	2.95911			-	2.94911	0	0	-	2.95505	0	0	-
EC-3.6.1.11	exopolyphosphatase	1.14791			-	1.08785	0	0	-	1.16169	0	0	0.0437426
EC-2.7.1.45	2-dehydro-3-deoxygluconokinase	2.3193			-	2.44001	0	0	-	2.33407	0	0	-
EC-3.6.1.13	ADP-ribose diphosphatase	0.130052			-	0.175689	0	0	-	0.101418	0	0	-
EC-2.5.1.19	3-phosphoshikimate 1-carboxyvinyltransferase	2.33813			-	2.25365	0	0	-	2.26677	0	0	-
EC-2.5.1.16	spermidine synthase	2.24528			-	2.30534	0	0	-	2.3072	0	0	-
EC-2.5.1.17	corrinoid adenosyltransferase	0.170961			-	0.297774	0	0	-	0.135847	0	0	-
EC-5.1.3.13	dTDP-4-dehydrorhamnose 3,5-epimerase	2.33263			-	2.33347	0	0	-	2.27136	0	0	-
EC-2.5.1.15	dihydropteroate synthase	0			-	0	0	0	-	0	0	0	-
EC-5.1.3.14	UDP-N-acetylglucosamine 2-epimerase (non-hydrolysing)	2.69166			-	2.816	Case	2.21269	0.016327	2.66802	0	0	-
EC-2.5.1.10	(2E,6E)-farnesyl diphosphate synthase	2.71791			-	2.69508	0	0	-	2.70286	0	0	-
EC-2.4.99.15	(Kdo)3-lipid IVA (2-4) 3-deoxy-D-manno-octulosonic acid transferase	0			-	0	0	0	-	0	0	0	-
EC-6.3.1.2	glutamine synthetase	1.69476			-	1.6772	0	0	-	1.7352	0	0	-
EC-6.3.1.1	aspartate---ammonia ligase	2.74827			-	2.75155	0	0	-	2.7531	0	0	-
EC-6.3.3.2	5-formyltetrahydrofolate cyclo-ligase	0			-	0	0	0	-	0	0	0	-
EC-6.3.3.3	dethiobiotin synthase	1.72554			-	1.61044	0	0	-	1.56141	0	0	-
EC-2.7.1.39	homoserine kinase	2.32091			-	2.42783	0	0	0.0413852	2.38401	0	0	0.0324955
EC-1.3.5.1	succinate dehydrogenase	2.56168			-	2.56012	0	0	-	2.61624	0	0	-
EC-2.7.1.35	pyridoxal kinase	2.26437			-	2.22486	0	0	-	2.22337	0	0	-
EC-2.7.1.33	pantothenate kinase	0.992806			-	1.14581	0	0	-	0.90307	0	0	-
EC-2.7.1.30	glycerol kinase	0.92065			-	1.3592	0	0	-	1.23077	0	0	-
EC-2.7.1.31	glycerate 3-kinase	3.50486			-	3.5077	0	0	-	3.51163	0	0	-
EC-3.4.21.88	repressor LexA	1.4247			-	1.38473	0	0	-	1.4101	0	0	-
EC-5.4.3.8	glutamate-1-semialdehyde 2,1-aminomutase	0.201816			-	0.208398	0	0	-	0.176032	0	0	-
EC-2.7.8.41	cardiolipin synthase (CMP-forming)	0			-	0	0	0	-	0	0	0	-
EC-4.2.1.19	imidazoleglycerol-phosphate dehydratase	0.194572			-	0.0253004	0	0	-	0.203725	0	0	0.0348192
EC-2.7.1.107	diacylglycerol kinase (ATP)	2.60339			-	2.54623	0	0	-	2.55375	0	0	-
EC-2.7.6.2	thiamine diphosphokinase	2.85058			-	2.91258	0	0	-	2.84195	0	0	-
EC-4.2.1.11	phosphopyruvate hydratase	1.89389			-	1.89852	0	0	-	1.93883	0	0	-
EC-4.2.1.10	3-dehydroquinate dehydratase	1.90159			-	1.86835	0	0	-	1.88595	0	0	-
EC-2.7.1.156	adenosylcobinamide kinase	2.56945			-	2.51246	0	0	-	2.51068	0	0	-
EC-2.5.1.61	hydroxymethylbilane synthase	1.7045			-	1.68066	0	0	-	1.68319	0	0	-
EC-2.7.7.41	phosphatidate cytidylyltransferase	1.73873			-	1.7084	0	0	-	1.72679	0	0	-
EC-3.2.2.1	purine nucleosidase	2.37905			-	2.55006	0	0	-	2.43492	0	0	-
EC-4.2.3.12	6-pyruvoyltetrahydropterin synthase	3.29586			-	3.29534	0	0	-	3.29765	0	0	-
EC-1.3.99.22	coproporphyrinogen dehydrogenase	0			-	0	0	0	-	0	0	0	-
EC-3.2.2.9	adenosylhomocysteine nucleosidase	0			-	0	0	0	-	0	0	0	-
EC-4.2.1.20	tryptophan synthase	1.67698			-	1.66278	0	0	-	1.68917	0	0	-
EC-1.1.1.38	malate dehydrogenase (oxaloacetate-decarboxylating)	0			-	0	0	0	-	0	0	0	-
EC-3.6.3.12	K+-transporting ATPase	3.12175			-	3.12219	0	0	-	3.11827	0	0	-
EC-3.6.3.17	monosaccharide-transporting ATPase	1.20193			-	1.32383	0	0	-	1.17851	0	0	-
EC-3.6.3.14	H+-transporting two-sector ATPase	1.20193			-	1.32383	0	0	-	1.17851	0	0	-
EC-4.2.1.24	porphobilinogen synthase	3.20002			-	3.20324	0	0	-	3.21081	0	0	-
EC-1.3.1.9	enoyl-[acyl-carrier-protein] reductase (NADH)	0			-	0	0	0	-	0	0	0	-
EC-2.3.1.28	chloramphenicol O-acetyltransferase	1.39331			-	1.68719	0	0	-	1.433	0	0	-
EC-2.6.1.42	branched-chain-amino-acid transaminase	1.17217			-	1.19342	0	0	0.016327	1.13643	0	0	0.045185
EC-3.2.1.26	beta-fructofuranosidase	2.55319			-	2.51721	0	0	-	2.582	0	0	-
EC-3.2.1.21	beta-glucosidase	2.28462			-	2.27809	0	0	-	2.29129	0	0	-
EC-3.2.1.20	alpha-glucosidase	0.800303			-	1.0564	0	0	-	0.81646	0	0	-
EC-3.2.1.23	beta-galactosidase	0			-	0	0	0	-	0	0	0	-
EC-3.2.1.22	alpha-galactosidase	3.37192			-	3.38792	0	0	-	3.37801	0	0	-
EC-2.2.1.2	transaldolase	2.38478			-	2.50191	0	0	-	2.42607	0	0	-
EC-2.2.1.1	transketolase	0			-	0	0	0	-	0	0	0	-
EC-2.2.1.7	1-deoxy-D-xylulose-5-phosphate synthase	1.38962			-	1.4893	0	0	-	1.33575	0	0	-
EC-2.2.1.6	acetolactate synthase	0.848986			-	0.745574	0	0	-	0.827588	0	0	-
EC-5.3.1.1	triose-phosphate isomerase	2.89753			-	2.90541	Control	2.10597	0.0136129	2.897	0	0	-
EC-4.4.1.8	cystathionine beta-lyase	0			-	0	0	0	-	0	0	0	-
EC-5.3.1.9	glucose-6-phosphate isomerase	1.7045			-	1.68066	0	0	-	1.68319	0	0	-
EC-5.3.1.8	mannose-6-phosphate isomerase	2.76837			-	2.77358	0	0	-	2.76224	0	0	-
EC-4.4.1.5	lactoylglutathione lyase	0			-	0	0	0	-	0	0	0	-
EC-1.2.1.38	N-acetyl-gamma-glutamyl-phosphate reductase	0.888628			-	1.07547	0	0	-	0.885684	0	0	-
EC-4.1.1.36	phosphopantothenoylcysteine decarboxylase	1.71222			-	1.68613	0	0	-	1.6862	0	0	-
EC-1.17.4.1	ribonucleoside-diphosphate reductase	0.971814			-	1.12907	0	0	-	0.874065	0	0	-
EC-1.17.4.2	ribonucleoside-triphosphate reductase (thioredoxin)	2.74176			-	2.73927	0	0	-	2.72308	0	0	-
EC-2.6.1.17	succinyldiaminopimelate transaminase	2.74827			-	2.75155	0	0	-	2.7531	0	0	-
EC-5.3.1.16	1-(5-phosphoribosyl)-5-[(5-phosphoribosylamino)methylideneamino]imidazole-4-carboxamide isomerase	3.16737			-	3.16496	0	0	-	3.16195	0	0	-
EC-5.3.1.13	arabinose-5-phosphate isomerase	2.35769			-	2.35012	0	0	-	2.39489	0	0	-
EC-1.2.99.2	carbon-monoxide dehydrogenase (acceptor)	2.14173			-	2.2138	0	0	-	2.17035	0	0	-
EC-1.11.1.9	glutathione peroxidase	1.19625			-	1.18189	0	0	-	1.28317	0	0	0.0183543
EC-1.4.3.16	L-aspartate oxidase	2.5546			-	2.52572	0	0	-	2.55699	0	0	-
EC-3.4.23.43	prepilin peptidase	3.27455			-	3.27263	0	0	-	3.27364	0	0	-
EC-2.4.1.227	undecaprenyldiphospho-muramoylpentapeptide beta-N-acetylglucosaminyltransferase	1.83862			-	1.93395	0	0	-	1.88697	0	0	-
EC-6.3.4.19	tRNAIle-lysidine synthase	0			-	0	0	0	-	0	0	0	-
EC-6.3.4.18	5-(carboxyamino)imidazole ribonucleotide synthase	1.16205			-	1.28924	0	0	-	1.13842	0	0	-
EC-3.1.3.45	3-deoxy-manno-octulosonate-8-phosphatase	1.9302			-	1.93498	0	0	-	1.91906	0	0	-
EC-1.2.1.2	formate dehydrogenase	2.71351			-	2.85136	Case	2.26679	0.00341276	2.71836	0	0	-
EC-1.2.1.3	aldehyde dehydrogenase (NAD+)	2.33162			-	2.31763	0	0	-	2.30051	0	0	-
EC-6.3.4.13	phosphoribosylamine---glycine ligase	0			-	0	0	0	-	0	0	0	-
EC-2.3.1.157	glucosamine-1-phosphate N-acetyltransferase	0.506005			-	0.519531	0	0	-	0.467342	0	0	-
EC-6.3.4.15	biotin---[biotin carboxyl-carrier protein] ligase	1.16644			-	1.2937	0	0	-	1.14266	0	0	-
EC-6.3.4.14	biotin carboxylase	2.77711			-	2.75334	0	0	-	2.76957	0	0	-
EC-5.1.3.9	N-acylglucosamine-6-phosphate 2-epimerase	3.17873			-	3.22672	Case	2.23782	0.0178543	3.17499	0	0	-
EC-3.4.22.40	bleomycin hydrolase	3.73699			-	3.74053	Control	2.48705	0.0124117	3.73857	0	0	-
EC-4.2.1.59	3-hydroxyacyl-[acyl-carrier-protein] dehydratase	2.59383			-	2.558	0	0	-	2.57101	0	0	-
EC-2.4.1.25	4-alpha-glucanotransferase	3.03844			-	3.1081	0	0	-	3.0014	0	0	-
EC-3.4.21.107	peptidase Do	1.14791			-	1.08785	0	0	-	1.16169	0	0	0.0437426
EC-1.4.1.14	glutamate synthase (NADH)	0.119703			-	0.0450544	0	0	-	0.28367	0	0	-
EC-1.4.1.16	diaminopimelate dehydrogenase	0			-	0	0	0	-	0	0	0	-
EC-4.2.1.51	prephenate dehydratase	1.02339			-	1.14695	0	0	-	0.939664	0	0	-
EC-4.2.1.53	oleate hydratase	1.87624			-	1.85365	0	0	-	1.93624	0	0	0.0356527
EC-6.1.1.11	serine---tRNA ligase	3.16936			-	3.16846	0	0	-	3.16779	0	0	-
EC-3.2.1.51	alpha-L-fucosidase	0.0346974			-	0	0	0	-	0	0	0	-
EC-3.6.1.66	XTP/dITP diphosphatase	0.303156			-	0.198659	0	0	-	0.246119	0	0	-
EC-3.1.26.11	tRNase Z	0			-	0	0	0	-	0	0	0	-
EC-6.3.2.17	tetrahydrofolate synthase	2.90834			-	2.90739	Control	2.23582	0.00198563	2.89969	0	0	-
EC-6.3.2.10	UDP-N-acetylmuramoyl-tripeptide---D-alanyl-D-alanine ligase	1.70468			-	1.6814	0	0	-	1.68526	0	0	-
EC-6.3.2.13	UDP-N-acetylmuramoyl-L-alanyl-D-glutamate---2,6-diaminopimelate ligase	0			-	0	0	0	-	0	0	0	-
EC-6.3.2.12	dihydrofolate synthase	1.26729			-	1.3805	0	0	-	1.23867	0	0	-
EC-3.1.22.4	crossover junction endodeoxyribonuclease	1.75168			-	1.73627	0	0	-	1.72129	0	0	-
EC-1.7.1.13	preQ1 synthase	1.76742			-	1.74879	0	0	-	1.75944	0	0	-
EC-5.4.99.28	tRNA pseudouridine32 synthase	2.02908			-	2.03417	0	0	-	2.03747	0	0	-
EC-2.4.2.21	nicotinate-nucleotide---dimethylbenzimidazole phosphoribosyltransferase	2.31857			-	2.32566	0	0	-	2.3305	0	0	-
EC-5.4.99.25	tRNA pseudouridine55 synthase	3.20656			-	3.2077	0	0	-	3.2121	0	0	-
EC-5.3.1.6	ribose-5-phosphate isomerase	1.88628			-	1.98176	0	0	-	1.89469	0	0	-
EC-5.4.99.23	23S rRNA pseudouridine1911/1915/1917 synthase	0.0803503			-	0.134201	0	0	-	0.0709231	0	0	-
EC-5.4.99.22	23S rRNA pseudouridine2605 synthase	1.31097			-	1.3307	0	0	-	1.36901	0	0	-
EC-2.5.1.29	geranylgeranyl diphosphate synthase	2.59383			-	2.558	0	0	-	2.57101	0	0	-
EC-2.5.1.9	riboflavin synthase	2.22788			-	2.40144	0	0	-	2.26675	0	0	-
EC-2.5.1.6	methionine adenosyltransferase	1.70507			-	1.68105	0	0	-	1.68366	0	0	-
EC-6.1.1.19	arginine---tRNA ligase	2.63464			-	2.58743	0	0	-	2.62415	0	0	-
EC-2.5.1.1	dimethylallyltranstransferase	0.0922533			-	0.172089	0	0	-	0.0569534	0	0	-
EC-2.5.1.3	thiamine phosphate synthase	0			-	0	0	0	-	0	0	0	-
EC-4.3.2.1	argininosuccinate lyase	1.84741			-	1.87069	0	0	-	1.80262	0	0	-
EC-3.6.3.54	Cu+-exporting ATPase	3.1813			-	3.18171	0	0	-	3.18889	0	0	-
EC-3.5.4.5	cytidine deaminase	3.17397			-	3.17394	0	0	-	3.1754	0	0	-
EC-3.5.4.9	methenyltetrahydrofolate cyclohydrolase	1.66591			-	1.65246	0	0	-	1.67875	0	0	-
EC-6.3.2.9	UDP-N-acetylmuramoyl-L-alanine---D-glutamate ligase	3.17191			-	3.17255	0	0	-	3.17903	0	0	-
EC-3.5.2.3	dihydroorotase	0.971814			-	1.12907	0	0	-	0.874065	0	0	-
EC-3.5.4.19	phosphoribosyl-AMP cyclohydrolase	1.16454			-	1.29122	0	0	-	1.14113	0	0	-
EC-3.5.2.6	beta-lactamase	3.2085			-	3.21221	0	0	-	3.20839	0	0	-
EC-1.11.1.15	peroxiredoxin	0.961674			-	0.860387	0	0	-	0.957157	0	0	0.00508633
EC-6.3.2.1	pantoate---beta-alanine ligase (AMP-forming)	0			-	0	0	0	-	0	0	0	-
EC-3.5.4.10	IMP cyclohydrolase	0.0853481			-	0.141124	0	0	-	0.0671598	0	0	-
EC-6.3.2.5	phosphopantothenate---cysteine ligase (CTP)	3.12177			-	3.11265	0	0	-	3.10809	0	0	-
EC-6.3.2.4	D-alanine---D-alanine ligase	0.281012			-	0.210537	0	0	-	0.25645	0	0	-
EC-6.3.2.6	phosphoribosylaminoimidazolesuccinocarboxamide synthase	1.77763			-	1.78221	0	0	-	1.73973	0	0	-
EC-1.12.99.6	hydrogenase (acceptor)	2.77929			-	2.8503	0	0	-	2.77984	0	0	-
EC-1.3.1.12	prephenate dehydrogenase	0.990013			-	1.13795	0	0	-	0.886357	0	0	-
EC-1.3.1.14	dihydroorotate dehydrogenase (NAD+)	1.71161			-	1.68634	0	0	-	1.68716	0	0	-
EC-6.3.4.3	formate---tetrahydrofolate ligase	1.71887			-	1.69683	0	0	-	1.69699	0	0	-
EC-6.3.4.2	CTP synthase (glutamine hydrolysing)	2.66993			-	2.70113	0	0	-	2.67193	0	0	-
EC-2.1.1.45	thymidylate synthase	2.79433			-	2.78942	0	0	0.0195054	2.78061	0	0	-
EC-6.3.4.5	argininosuccinate synthase	0			-	0	0	0	-	0	0	0	-
EC-6.3.4.4	adenylosuccinate synthase	1.70495			-	1.68105	0	0	-	1.68326	0	0	-
EC-6.3.5.10	adenosylcobyric acid synthase (glutamine-hydrolysing)	2.36379			-	2.45197	0	0	-	2.37833	0	0	-
EC-6.2.1.5	succinate---CoA ligase (ADP-forming)	2.20796			-	2.36643	0	0	-	2.22933	0	0	-
EC-6.2.1.3	long-chain-fatty-acid---CoA ligase	0.968958			-	1.12878	0	0	-	0.870623	0	0	-
EC-4.1.1.70	glutaconyl-CoA decarboxylase	3.12494			-	3.12699	0	0	-	3.14354	0	0	-
EC-2.7.7.15	choline-phosphate cytidylyltransferase	1.67111			-	1.62038	0	0	-	1.598	0	0	-
EC-2.5.1.30	heptaprenyl diphosphate synthase	2.17371			-	2.19889	0	0	-	2.21235	0	0	-
EC-2.1.1.74	methylenetetrahydrofolate---tRNA-(uracil54-C5)-methyltransferase [NAD(P)H-oxidizing]	3.08044			-	3.09613	0	0	-	3.09471	0	0	-
EC-3.6.3.21	polar-amino-acid-transporting ATPase	0.96009			-	1.1172	0	0	-	0.859329	0	0	-
EC-3.6.3.27	phosphate-transporting ATPase	0.00405212			-	0	0	0	-	0	0	0	-
EC-1.1.1.267	1-deoxy-D-xylulose-5-phosphate reductoisomerase	1.59395			-	1.59838	0	0	-	1.63846	0	0	-
EC-4.1.2.5	L-threonine aldolase	2.41491			-	2.49344	0	0	0.0275146	2.36766	0	0	-
EC-4.1.2.4	deoxyribose-phosphate aldolase	0.199821			-	0.127183	0	0	-	0.226976	0	0	-
EC-2.1.1.185	23S rRNA (guanosine2251-2'-O)-methyltransferase	1.59285			-	1.59824	0	0	-	1.63779	0	0	-
EC-2.1.1.182	16S rRNA (adenine1518-N6/adenine1519-N6)-dimethyltransferase	2.60144			-	2.76281	Case	2.2092	0.00306858	2.60032	0	0	-
EC-3.4.22.70	sortase A	3.1861			-	3.20647	Control	2.51297	0.0212884	3.21373	0	0	-
EC-1.1.1.169	2-dehydropantoate 2-reductase	1.71555			-	1.69017	0	0	-	1.69538	0	0	-
EC-1.1.1.37	malate dehydrogenase	2.03514			-	1.95739	0	0	-	1.95763	0	0	-
EC-4.3.3.6	pyridoxal 5'-phosphate synthase (glutamine hydrolysing)	1.70514			-	1.68124	0	0	-	1.68339	0	0	-
EC-4.3.3.7	4-hydroxy-tetrahydrodipicolinate synthase	1.23875			-	1.35251	0	0	-	1.21089	0	0	-
EC-5.1.1.3	glutamate racemase	0.253163			-	0.394344	0	0	0.0394483	0.159124	0	0	-
EC-5.1.1.1	alanine racemase	0			-	0	0	0	-	0	0	0	-
EC-2.3.1.191	UDP-3-O-(3-hydroxymyristoyl)glucosamine N-acyltransferase	0.626628			-	0.653301	0	0	-	0.674052	0	0	-
EC-5.1.1.7	diaminopimelate epimerase	0			-	0	0	0	-	0	0	0	-
EC-1.1.1.193	5-amino-6-(5-phosphoribosylamino)uracil reductase	2.11185			-	2.07515	0	0	0.029913	2.08289	0	0	-
EC-4.3.1.1	aspartate ammonia-lyase	1.72487			-	1.69855	0	0	-	1.69864	0	0	-
EC-6.1.1.17	glutamate---tRNA ligase	1.62138			-	1.64058	0	0	-	1.64626	0	0	-
EC-6.1.1.14	glycine---tRNA ligase	2.54303			-	2.64665	Case	2.03785	0.00247339	2.55537	0	0	-
EC-6.1.1.15	proline---tRNA ligase	1.57036			-	1.4999	0	0	-	1.54275	0	0	-
EC-6.1.1.12	aspartate---tRNA ligase	3.16936			-	3.16846	0	0	-	3.16779	0	0	-
EC-6.1.1.13	D-alanine---poly(phosphoribitol) ligase	3.11696			-	3.1159	0	0	-	3.11507	0	0	-
EC-6.1.1.10	methionine---tRNA ligase	3.33248			-	3.33346	0	0	0.029913	3.33273	0	0	-
EC-3.5.99.6	glucosamine-6-phosphate deaminase	0.0774957			-	0.13159	0	0	-	0.064156	0	0	-
EC-5.1.3.4	L-ribulose-5-phosphate 4-epimerase	2.69919			-	2.64914	0	0	-	2.72528	0	0	-
EC-5.4.99.24	23S rRNA pseudouridine955/2504/2580 synthase	0			-	0	0	0	-	0	0	0	-
EC-5.1.3.1	ribulose-phosphate 3-epimerase	0			-	0	0	0	-	0	0	0	-
EC-5.1.3.3	aldose 1-epimerase	0.405598			-	0.455229	0	0	-	0.38287	0	0	-
EC-2.4.2.22	xanthine phosphoribosyltransferase	2.82144			-	2.85862	0	0	-	2.8457	0	0	-
EC-3.6.1.23	dUTP diphosphatase	1.09325			-	1.22712	0	0	-	1.03529	0	0	-
EC-3.6.1.22	NAD+ diphosphatase	0			-	0	0	0	-	0	0	0	-
EC-3.6.1.27	undecaprenyl-diphosphate phosphatase	1.29473			-	1.44697	0	0	-	1.20588	0	0	-
EC-2.7.1.50	hydroxyethylthiazole kinase	3.42007			-	3.41863	0	0	-	3.41552	0	0	-
EC-2.7.1.56	1-phosphofructokinase	1.70274			-	1.67968	0	0	-	1.68284	0	0	-
EC-4.4.1.21	S-ribosylhomocysteine lyase	0			-	0	0	0	-	0	0	0	-
EC-1.17.1.8	4-hydroxy-tetrahydrodipicolinate reductase	2.31322			-	2.30269	0	0	-	2.32094	0	0	-
EC-1.17.1.2	4-hydroxy-3-methylbut-2-enyl diphosphate reductase	2.89746			-	2.89842	Control	2.23158	0.00379174	2.91296	Control	2.01785	0.018533
EC-1.17.7.3	(E)-4-hydroxy-3-methylbut-2-enyl-diphosphate synthase (flavodoxin)	2.89004			-	2.89056	0	0	-	2.89371	0	0	-
EC-1.17.7.1	(E)-4-hydroxy-3-methylbut-2-enyl-diphosphate synthase (ferredoxin)	2.23084			-	2.22507	0	0	-	2.21245	0	0	-
EC-3.2.1.86	6-phospho-beta-glucosidase	1.08952			-	1.13958	0	0	-	1.118	0	0	-
EC-2.1.1.13	methionine synthase	3.12621			-	3.11671	0	0	-	3.12822	0	0	0.028351
EC-2.1.1.14	5-methyltetrahydropteroyltriglutamate---homocysteine S-methyltransferase	1.70438			-	1.68055	0	0	-	1.68316	0	0	-
EC-3.4.21.92	endopeptidase Clp	0			-	0	0	0	-	0	0	0	-
EC-2.7.1.148	4-(cytidine 5'-diphospho)-2-C-methyl-D-erythritol kinase	2.99794			-	3.03018	0	0	-	3.01039	0	0	-
EC-1.3.1.76	precorrin-2 dehydrogenase	0			-	0	0	0	-	0	0	0	-
EC-2.5.1.78	6,7-dimethyl-8-ribityllumazine synthase	2.12445			-	2.10447	0	0	-	2.17255	0	0	-
EC-2.5.1.72	quinolinate synthase	0			-	0	0	0	-	0	0	0	-
EC-2.5.1.74	1,4-dihydroxy-2-naphthoate polyprenyltransferase	3.41161			-	3.40941	0	0	-	3.40226	0	0	-
EC-2.5.1.75	tRNA dimethylallyltransferase	0.0774957			-	0.13159	0	0	-	0.064156	0	0	-
EC-3.5.1.28	N-acetylmuramoyl-L-alanine amidase	1.9658			-	1.93007	0	0	-	1.92677	0	0	-
EC-3.5.1.24	choloylglycine hydrolase	2.31368			-	2.30634	0	0	-	2.34781	0	0	-
EC-3.5.1.25	N-acetylglucosamine-6-phosphate deacetylase	1.91967			-	1.90966	0	0	-	1.99039	0	0	0.0172254
EC-1.1.1.77	lactaldehyde reductase	2.16142			-	2.14481	0	0	-	2.15263	0	0	-
EC-2.3.1.8	phosphate acetyltransferase	1.41334			-	1.45024	0	0	-	1.45479	0	0	-
EC-2.3.1.9	acetyl-CoA C-acetyltransferase	1.75678			-	1.73637	0	0	-	1.74097	0	0	-
EC-1.5.1.20	methylenetetrahydrofolate reductase [NAD(P)H]	3.13617			-	3.13234	0	0	-	3.13413	0	0	-
EC-2.3.1.1	amino-acid N-acetyltransferase	0.33199			-	0.366202	0	0	-	0.344701	0	0	-
EC-4.1.99.17	phosphomethylpyrimidine synthase	3.20727			-	3.21084	0	0	-	3.20724	0	0	-
EC-4.1.99.12	3,4-dihydroxy-2-butanone-4-phosphate synthase	3.0132			-	3.01921	0	0	-	3.01667	0	0	-
EC-4.1.99.18	cyclic pyranopterin phosphate synthase	0.0853481			-	0.141124	0	0	-	0.0671598	0	0	-
EC-4.1.99.19	2-iminoacetate synthase	1.2703			-	1.24962	0	0	-	1.23652	0	0	-
EC-3.1.11.5	exodeoxyribonuclease V	0			-	0	0	0	-	0	0	0	-
EC-3.1.3.48	protein-tyrosine-phosphatase	0			-	0	0	0	-	0	0	0	-
EC-3.1.11.6	exodeoxyribonuclease VII	0			-	0	0	0	-	0	0	0	-
EC-3.5.4.26	diaminohydroxyphosphoribosylaminopyrimidine deaminase	0			-	0	0	0	-	0	0	0	-
EC-3.5.4.25	GTP cyclohydrolase II	0			-	0	0	0	-	0	0	0	-
EC-3.1.11.2	exodeoxyribonuclease III	1.18561			-	1.31051	0	0	-	1.16452	0	0	-
EC-2.3.1.30	serine O-acetyltransferase	2.74605			-	2.75968	Control	2.0308	0.0077056	2.77927	0	0	0.00317507
EC-2.3.1.35	glutamate N-acetyltransferase	2.65567			-	2.69695	0	0	-	2.65273	0	0	-
EC-2.3.1.39	[acyl-carrier-protein] S-malonyltransferase	2.25816			-	2.29372	0	0	-	2.25807	0	0	-
EC-2.4.2.29	tRNA-guanosine34 transglycosylase	2.47552			-	2.4722	0	0	-	2.47176	0	0	-
EC-4.1.1.44	4-carboxymuconolactone decarboxylase	2.98821			-	2.96543	0	0	-	2.96379	0	0	-
EC-1.15.1.2	superoxide reductase	3.09828			-	3.08464	0	0	-	3.08295	0	0	-
EC-1.15.1.1	superoxide dismutase	3.19742			-	3.20885	0	0	-	3.20749	0	0	-
EC-4.1.1.49	phosphoenolpyruvate carboxykinase (ATP)	2.15644			-	2.41346	0	0	0.0413852	2.24403	0	0	-
EC-1.12.1.3	hydrogen dehydrogenase (NADP+)	1.27003			-	1.02203	0	0	-	1.3351	0	0	-
EC-1.2.1.70	glutamyl-tRNA reductase	2.20778			-	2.36635	0	0	-	2.22927	0	0	-
EC-3.1.1.31	6-phosphogluconolactonase	1.73348			-	1.74289	0	0	-	1.72513	0	0	-
EC-3.5.1.1	asparaginase	0.581344			-	0.923681	0	0	0.0203894	0.660308	0	0	-
EC-2.7.1.15	ribokinase	1.76223			-	1.81773	0	0	-	1.80103	0	0	-
EC-2.7.1.17	xylulokinase	0.0996305			-	0.14842	0	0	-	0.140608	0	0	-
EC-2.7.1.11	6-phosphofructokinase	2.57308			-	2.58279	Control	2.05319	0.0212884	2.56537	0	0	-
EC-5.2.1.8	peptidylprolyl isomerase	2.89596			-	2.93992	0	0	-	2.9128	0	0	-
EC-3.5.4.12	dCMP deaminase	1.16833			-	1.3024	0	0	-	1.14477	0	0	-
EC-3.1.3.73	adenosylcobalamin/alpha-ribazole phosphatase	2.59947			-	2.54632	0	0	-	2.59411	0	0	-
EC-4.1.1.3	oxaloacetate decarboxylase	0.219544			-	0.400664	0	0	-	0.269445	0	0	-
EC-3.6.4.13	RNA helicase	1.3468			-	1.47236	0	0	0.00935205	1.35496	0	0	-
EC-3.6.4.12	DNA helicase	0.155065			-	0.0369719	0	0	-	0.138031	0	0	-
EC-2.1.1.207	tRNA (cytidine34-2'-O)-methyltransferase	0.938296			-	1.04009	0	0	-	0.901246	0	0	-
EC-6.1.1.22	asparagine---tRNA ligase	0			-	0	0	0	-	0	0	0	-
EC-6.1.1.21	histidine---tRNA ligase	3.27881			-	3.27779	0	0	-	3.28557	0	0	-
EC-6.1.1.20	phenylalanine---tRNA ligase	3.20957			-	3.21722	0	0	-	3.20962	0	0	-
EC-1.1.1.3	homoserine dehydrogenase	2.16005			-	2.11875	0	0	-	2.17984	0	0	-
EC-1.1.1.1	alcohol dehydrogenase	0			-	0	0	0	-	0	0	0	-
EC-4.2.1.46	dTDP-glucose 4,6-dehydratase	0.594604			-	0.460882	0	0	-	0.5621	0	0	-
EC-3.4.21.105	rhomboid protease	2.45447			-	2.43562	0	0	-	2.45846	0	0	-
EC-5.4.2.2	phosphoglucomutase (alpha-D-glucose-1,6-bisphosphate-dependent)	3.16319			-	3.16607	0	0	-	3.16436	0	0	-
EC-3.4.21.102	C-terminal processing peptidase	3.17207			-	3.17983	0	0	-	3.18419	0	0	-
EC-4.4.1.16	selenocysteine lyase	0			-	0	0	0	-	0	0	0	-
EC-1.4.1.13	glutamate synthase (NADPH)	1.72134			-	1.6959	0	0	-	1.69408	0	0	-
EC-4.3.2.2	adenylosuccinate lyase	0.0774957			-	0.13159	0	0	-	0.064156	0	0	-
EC-3.1.13.3	oligonucleotidase	2.24215			-	2.40713	0	0	-	2.28811	0	0	-
EC-5.4.4.2	isochorismate synthase	3.17823			-	3.19985	Case	2.0409	0.0483982	3.16615	0	0	-
EC-2.6.1.2	alanine transaminase	2.20778			-	2.36635	0	0	-	2.22927	0	0	-
EC-2.6.1.1	aspartate transaminase	2.78396			-	2.8239	0	0	-	2.78849	0	0	-
EC-3.6.3.5	Zn2+-exporting ATPase	0.283219			-	0.215578	0	0	-	0.261876	0	0	-
EC-1.1.5.3	glycerol-3-phosphate dehydrogenase	3.19875			-	3.20173	0	0	-	3.19871	0	0	-
EC-6.3.5.11	cobyrinate a,c-diamide synthase	2.23079			-	2.37527	0	0	-	2.24753	0	0	-
EC-5.4.99.18	5-(carboxyamino)imidazole ribonucleotide mutase	0			-	0	0	0	-	0	0	0	-
EC-5.4.99.19	16S rRNA pseudouridine516 synthase	3.1247			-	3.1256	0	0	-	3.1261	0	0	-
EC-2.7.7.12	UDP-glucose---hexose-1-phosphate uridylyltransferase	0			-	0	0	0	-	0	0	0	-
EC-2.5.1.31	ditrans,polycis-undecaprenyl-diphosphate synthase [(2E,6E)-farnesyl-diphosphate specific]	1.93803			-	1.92734	0	0	-	1.97063	0	0	-
EC-2.7.7.62	adenosylcobinamide-phosphate guanylyltransferase	1.85871			-	1.82569	0	0	-	1.84822	0	0	-
EC-5.4.99.12	tRNA pseudouridine38-40 synthase	2.82019			-	2.84297	0	0	-	2.8364	0	0	0.0481704
EC-2.7.7.18	nicotinate-nucleotide adenylyltransferase	1.72123			-	1.72848	0	0	-	1.72232	0	0	-
EC-5.4.99.9	UDP-galactopyranose mutase	2.88179			-	2.93393	Case	2.12509	0.0324889	2.86317	0	0	-
EC-1.1.1.95	phosphoglycerate dehydrogenase	1.2704			-	1.04082	0	0	-	1.32511	0	0	-
EC-1.1.1.94	glycerol-3-phosphate dehydrogenase [NAD(P)+]	3.02198			-	3.0254	0	0	-	3.0208	0	0	-
EC-4.1.1.23	orotidine-5'-phosphate decarboxylase	0			-	0	0	0	-	0	0	0	-
EC-5.4.99.2	methylmalonyl-CoA mutase	1.92799			-	1.91917	0	0	-	1.90093	0	0	-
EC-5.4.99.5	chorismate mutase	2.43304			-	2.44354	0	0	-	2.41112	0	0	-
EC-2.1.2.3	phosphoribosylaminoimidazolecarboxamide formyltransferase	0			-	0	0	0	-	0	0	0	-
EC-2.1.2.2	phosphoribosylglycinamide formyltransferase	1.96024			-	2.02978	0	0	-	1.97907	0	0	-
EC-2.1.2.1	glycine hydroxymethyltransferase	0			-	0	0	0	-	0	0	0	-
EC-2.1.2.9	methionyl-tRNA formyltransferase	3.24881			-	3.24739	0	0	-	3.2476	0	0	-
EC-4.2.1.33	3-isopropylmalate dehydratase	2.01448			-	1.99077	0	0	-	1.99451	0	0	-
EC-4.2.1.32	L(+)-tartrate dehydratase	0			-	0	0	0	-	0	0	0	-
EC-3.8.1.2	(S)-2-haloacid dehalogenase	3.32122			-	3.31252	0	0	-	3.30904	0	0	-
EC-4.2.1.35	(R)-2-methylmalate dehydratase	0.130052			-	0.175689	0	0	-	0.101418	0	0	-
EC-2.4.1.18	1,4-alpha-glucan branching enzyme	1.84753			-	1.88147	0	0	-	1.84993	0	0	-
EC-2.7.7.60	2-C-methyl-D-erythritol 4-phosphate cytidylyltransferase	2.92041			-	2.79459	0	0	-	2.94169	0	0	-
EC-2.7.8.33	UDP-N-acetylglucosamine---undecaprenyl-phosphate N-acetylglucosaminephosphotransferase	2.35951			-	2.3419	0	0	-	2.38272	0	0	-
EC-3.4.21.116	SpoIVB peptidase	3.58951			-	3.58699	0	0	-	3.59039	0	0	-

## Sheet: MetaCyc_LEfSe
MetaCyc Pathway	Stunting				Wasting				Underweight
	log (highest mean among case vs controls)	class with the highest mean	logarithmic LDA score	p-val	log (highest mean among case vs controls)	class with the highest mean	logarithmic LDA score	p-val	log (highest mean among case vs controls)	class with the highest mean	logarithmic LDA score	p-val
palmitate_biosynthesis_II_bacteria_and_plant_cytoplasm_	3.65053	Case	2.88885	0.0129359	3.73758	Case	3.08166	0.00698409	3.6372			-
Kdo_transfer_to_lipid_IV_A_III_Chlamydia_	3.46787	Case	2.75471	0.0139401	3.5377	Case	2.86535	0.0136129	3.46092	Case	2.70005	0.0481704
glycogen_degradation_I	3.85384	Control	2.66247	0.0150125	3.84316			-	3.84836			-
lipid_IVA_biosynthesis_E_coli_	3.50264	Case	2.78438	0.0161569	3.56873	Case	2.88107	0.0102875	3.49045			-
f_5Z__dodecenoate_biosynthesis_I	3.66117	Case	2.84402	0.0173773	3.76347	Case	3.13302	0.00379174	3.68406	Case	2.88527	0.0127697
queuosine_biosynthesis_I_de_novo_	3.6735	Case	2.73846	0.0186778	3.69757	Case	2.74794	0.0275146	3.65932			-
mixed_acid_fermentation	3.65089	Control	2.4551	0.0186778	3.64228			-	3.64907			-
stearate_biosynthesis_II_bacteria_and_plants_	3.61166	Case	2.80007	0.0200627	3.73025	Case	3.12147	0.0077056	3.61516			-
polyisoprenoid_biosynthesis_E__coli_	3.6462	Case	2.76403	0.0200627	3.6792	Case	2.85063	0.0232116	3.62888			-
mycolate_biosynthesis	3.63151	Case	2.78621	0.0215364	3.74226	Case	3.11364	0.00632384	3.63504			-
superpathway_of_thiamine_diphosphate_biosynthesis_II	3.5068	Case	2.70523	0.0215364	3.52109			-	3.50461			-
oleate_biosynthesis_IV_anaerobic_	3.65209	Case	2.83649	0.0215364	3.76374	Case	3.1411	0.0077056	3.65568			-
inosine_5_phosphate_degradation	3.75561	Case	2.58437	0.0215364	3.75335			-	3.75552	Case	2.58632	0.0324955
palmitoleate_biosynthesis_I_from_5Z__dodec_5_enoate_	3.61847	Case	2.80976	0.0231034	3.73829	Case	3.13556	0.00849322	3.62256			-
reductive_TCA_cycle_I	3.43583	Case	2.61339	0.0247685	3.3969			-	3.41174			-
superpathway_of_fatty_acid_biosynthesis_initiation_E__coli_	3.56584	Case	2.78175	0.0247685	3.68121	Case	3.07789	0.00935205	3.57195			-
superpathway_of_Kdo2_lipid_A_biosynthesis	3.25653	Case	2.60319	0.0265365	3.34641			-	3.2301			-
preQ_biosynthesis	3.59301	Case	2.66463	0.0265365	3.60696			-	3.57056			-
L_ornithine_biosynthesis_I	3.77952	Control	2.75262	0.0284126	3.76508			-	3.76929			-
L_arginine_biosynthesis_II_acetyl_cycle_	3.83129	Control	2.69768	0.0284126	3.82027			-	3.82269			-
ADP_L_glycero_beta_D_manno_heptose_biosynthesis	3.33069	Case	2.64903	0.0304018	3.3892	Case	2.71395	0.0352526	3.3341	Case	2.61708	0.0396803
L_arginine_biosynthesis_III_via_N_acetyl_L_citrulline_	3.39264	Case	2.60034	0.0325094	3.46694	Case	2.81307	0.044776	3.39726			-
gluconeogenesis_I	3.78816	Case	2.60492	0.0371022	3.79718			-	3.78134			-
L_isoleucine_biosynthesis_II	3.94285	Control	2.64688	0.0395986	3.94063	Control	2.81978	0.0102875	3.94089			-
methanogenesis_from_acetate	3.0176	Control	2.45514	0.0422362	2.99481	Control	2.58499	0.0483982	2.99286			-
superpathway_of_menaquinol_7_biosynthesis	3.22788	Case	2.44793	0.0450209	3.30765	Case	2.64129	0.0102875	3.21134			-
CMP_3_deoxy_D_manno_octulosonate_biosynthesis	3.51443	Case	2.70255	0.0450209	3.56378	Case	2.75506	0.0324889	3.50017			-
L_arginine_biosynthesis_I_via_L_ornithine_	3.82181	Control	2.62922	0.0450209	3.81389	Control	2.69934	0.0483982	3.81264			-
lactose_and_galactose_degradation_I	2.68054	Control	2.27547	0.0479588	2.64886			-	2.67159			-
superpathway_of_menaquinol_8_biosynthesis_I	3.22141	Case	2.45162	0.0479588	3.30697	Case	2.65028	0.00698409	3.20576			-
superpathway_of_arginine_and_polyamine_biosynthesis	3.39473			-	3.36685			-	3.37161			-
ppGpp_metabolism	3.16185			-	3.28764			-	3.16669			-
superpathway_of_L_methionine_biosynthesis_by_sulfhydrylation_	3.03944			-	3.07952			-	3.04388			-
NAD_salvage_pathway_III_to_nicotinamide_riboside_	2.88674			-	2.89013			-	2.88526			-
superpathway_of_pyrimidine_deoxyribonucleoside_salvage	3.55627			-	3.56044			-	3.54079			-
superpathway_of_D_glucarate_and_D_galactarate_degradation	2.45347			-	2.43227			-	2.43129			-
hexitol_fermentation_to_lactate__formate__ethanol_and_acetate	3.27048			-	3.26225			-	3.28656			-
superpathway_of_heme_b_biosynthesis_from_glycine	2.63994			-	2.71524			-	2.65563			-
acetyl_CoA_fermentation_to_butanoate_II	3.32472			-	3.32237			-	3.37471			-
superpathway_of_geranylgeranyl_diphosphate_biosynthesis_II_via_MEP_	3.85287			-	3.85505	Control	2.64855	0.0352526	3.85793			-
NAD_de_novo_biosynthesis_I_from_aspartate_	3.76364			-	3.75075			-	3.76121			-
superpathway_of_menaquinol_9_biosynthesis	2.92307			-	3.00559			-	2.93855			-
CDP_diacylglycerol_biosynthesis_I	3.93509			-	3.94002			-	3.94009			-
pyrimidine_deoxyribonucleotides_de_novo_biosynthesis_II	3.70183			-	3.7063			-	3.72179	Case	2.51713	0.0086532
L_histidine_degradation_I	2.91265			-	3.03304			-	2.87587			-
anhydromuropeptides_recycling_I	3.563			-	3.56755			-	3.52556			-
superpathway_of_ubiquinol_8_biosynthesis_prokaryotic_	2.56537			-	2.53966			-	2.54606			-
enterobacterial_common_antigen_biosynthesis	2.53725			-	2.52238			-	2.51932			-
TCA_cycle_IV_2_oxoglutarate_decarboxylase_	3.06422			-	3.11475			-	3.05422			-
D_fructuronate_degradation	3.32989			-	3.36526			-	3.34343			-
superpathway_of_glucose_and_xylose_degradation	3.3626			-	3.34098			-	3.36083			-
sucrose_degradation_IV_sucrose_phosphorylase_	3.52445			-	3.53806	Control	2.67248	0.044776	3.52855			-
tetrapyrrole_biosynthesis_I_from_glutamate_	3.4631			-	3.46112			-	3.47061			-
L_lysine_biosynthesis_III	3.93615			-	3.9348			-	3.93584			-
pyrimidine_deoxyribonucleotide_phosphorylation	3.53075			-	3.55642			-	3.52391			-
heme_b_biosynthesis_II_oxygen_independent_	3.02539			-	3.00831			-	3.0122			-
superpathway_of_S_adenosyl_L_methionine_biosynthesis	3.75655			-	3.75274			-	3.75471			-
superpathway_of_lipopolysaccharide_biosynthesis	2.6097			-	2.62877			-	2.68795	Control	2.28236	0.0488903
ubiquinol_8_biosynthesis_prokaryotic_	2.56985			-	2.54439			-	2.5512			-
pyrimidine_deoxyribonucleotides_de_novo_biosynthesis_I	3.54908			-	3.5735			-	3.54595			-
pentose_phosphate_pathway_non_oxidative_branch_	4.03829			-	4.03327	Control	2.77656	0.0136129	4.03553	Control	2.6024	0.028351
superpathway_of_L_tryptophan_biosynthesis	3.07231			-	3.04529			-	3.11846			-
thiazole_biosynthesis_I_facultative_anaerobic_bacteria_	3.68232			-	3.68328			-	3.69062			-
L_lysine_biosynthesis_I	3.82466			-	3.81928	Control	2.75558	0.016327	3.81609			-
superpathway_of_glycol_metabolism_and_degradation	2.49728			-	2.48075			-	2.52264			-
homolactic_fermentation	3.84965			-	3.84839			-	3.84672			-
purine_nucleobases_degradation_I_anaerobic_	3.11399			-	3.11965			-	3.11471			-
UMP_biosynthesis_I	3.93356			-	3.93112			-	3.93227			-
superpathway_of_aromatic_amino_acid_biosynthesis	3.93489			-	3.93429			-	3.93373			-
L_methionine_biosynthesis_I	3.65956			-	3.65627			-	3.65871			-
superpathway_of_tetrahydrofolate_biosynthesis_and_salvage	3.76871			-	3.78753	Case	2.59029	0.0275146	3.78017	Case	2.61886	0.0159995
cob_II_yrinate_a_c_diamide_biosynthesis_I_early_cobalt_insertion_	3.28777			-	3.2917			-	3.30861			-
superpathway_of_menaquinol_10_biosynthesis	2.92307			-	3.00559			-	2.93855			-
superpathway_of_Clostridium_acetobutylicum_acidogenic_fermentation	2.65607			-	2.72133			-	2.65433			-
mevalonate_pathway_I	2.76585			-	2.9336			-	2.83851			-
pyruvate_fermentation_to_butanoate	2.55973			-	2.62655			-	2.55705			-
superpathway_of_pyrimidine_deoxyribonucleosides_degradation	3.71304			-	3.72256	Control	2.79778	0.0149156	3.71926			-
colanic_acid_building_blocks_biosynthesis	3.42258			-	3.45359			-	3.40883			-
superpathway_of_L_methionine_biosynthesis_transsulfuration_	3.78139			-	3.77482			-	3.781			-
f_8_amino_7_oxononanoate_biosynthesis_I	3.21693			-	3.40867	Case	2.88099	0.0352526	3.25978			-
peptidoglycan_biosynthesis_IV_Enterococcus_faecium_	3.71073			-	3.71383			-	3.71464			-
superpathway_of_purine_nucleotides_de_novo_biosynthesis_I	3.73071			-	3.7472			-	3.72532			-
CDP_diacylglycerol_biosynthesis_II	3.93509			-	3.94002			-	3.94009			-
superpathway_of_glyoxylate_bypass_and_TCA	2.8153			-	2.84317			-	2.8066			-
superpathway_of_5_aminoimidazole_ribonucleotide_biosynthesis	3.90683			-	3.90475			-	3.90641			-
biotin_biosynthesis_II	2.71608			-	2.71382			-	2.73013			-
f_5_aminoimidazole_ribonucleotide_biosynthesis_II	3.90683			-	3.90475			-	3.90641			-
L_isoleucine_biosynthesis_I_from_threonine_	3.93368			-	3.93311	Control	2.80144	0.0149156	3.92685			-
superpathway_of_thiamine_diphosphate_biosynthesis_I	3.6148			-	3.65072	Case	2.75237	0.0232116	3.61205			-
adenine_and_adenosine_salvage_III	3.85973			-	3.86826			-	3.8631			-
S_adenosyl_L_methionine_cycle_I	3.80371			-	3.80106			-	3.80178			-
enterobactin_biosynthesis	2.9069			-	2.91264			-	2.90686			-
superpathway_of_L_aspartate_and_L_asparagine_biosynthesis	3.74112			-	3.73675			-	3.73919			-
TCA_cycle_I_prokaryotic_	3.57881			-	3.60547			-	3.56313			-
superpathway_of_branched_chain_amino_acid_biosynthesis	3.9031			-	3.90081	Control	2.764	0.0149156	3.89933			-
ketogluconate_metabolism	2.43328			-	2.44618			-	2.47793			-
formaldehyde_assimilation_II_assimilatory_RuMP_Cycle_	3.2172			-	3.15511			-	3.13686			-
partial_TCA_cycle_obligate_autotrophs_	3.55245			-	3.60659			-	3.56787			-
phosphatidylglycerol_biosynthesis_I_plastidic_	3.89394			-	3.89848			-	3.89476			-
superpathway_of_hexuronide_and_hexuronate_degradation	3.07033			-	3.0968			-	3.08307			-
superpathway_of_demethylmenaquinol_9_biosynthesis	2.86918			-	2.92596			-	2.87021			-
taxadiene_biosynthesis_engineered_	3.39813			-	3.46159			-	3.40945			-
peptidoglycan_biosynthesis_I_meso_diaminopimelate_containing_	3.89684			-	3.89733			-	3.89786			-
superpathway_of_menaquinol_6_biosynthesis_I	2.92307			-	3.00559			-	2.93855			-
superpathway_of_pyrimidine_nucleobases_salvage	3.96028			-	3.962			-	3.96166			-
pyrimidine_deoxyribonucleotides_biosynthesis_from_CTP	2.74557			-	2.76937	Control	2.45314	0.00808807	2.74382			-
superpathway_of_L_isoleucine_biosynthesis_I	3.90318			-	3.90247	Control	2.68016	0.016327	3.90017			-
adenosine_nucleotides_degradation_II	3.21394			-	3.22963			-	3.21864			-
superpathway_of_ornithine_degradation	2.56209			-	2.54889			-	2.5489			-
L_tryptophan_biosynthesis	3.70907			-	3.71244			-	3.70751			-
superpathway_of_L_arginine_and_L_ornithine_degradation	2.53741			-	2.52739			-	2.51569			-
TCA_cycle_V_2_oxoglutarate_ferredoxin_oxidoreductase_	3.60412			-	3.62714			-	3.57978			-
D_glucarate_degradation_I	2.47816			-	2.45805			-	2.45704			-
nitrate_reduction_VI_assimilatory_	3.39197			-	3.35558			-	3.3881			-
phenylacetate_degradation_I_aerobic_	2.50708			-	2.48105			-	2.48418			-
pyrimidine_deoxyribonucleosides_salvage	3.66456			-	3.64281			-	3.64282			-
superpathway_of_purine_nucleotides_de_novo_biosynthesis_II	3.74868			-	3.76241			-	3.74445			-
urea_cycle	2.82246			-	2.88069			-	2.79902			-
GDP_mannose_biosynthesis	3.60872			-	3.61922			-	3.58555			-
superpathway_of_L_alanine_biosynthesis	3.68082			-	3.67705			-	3.683			-
L_arginine_degradation_Stickland_reaction_	2.62437			-	2.77304			-	2.6521			-
f_4_aminobutanoate_degradation_V	2.89238			-	2.85691			-	2.87226			-
superpathway_of_chorismate_metabolism	2.87253			-	2.9035			-	2.85847			-
pyruvate_fermentation_to_acetate_and_lactate_II	3.91164			-	3.91201			-	3.90654			-
ubiquinol_7_biosynthesis_prokaryotic_	2.56985			-	2.54439			-	2.5512			-
f_3_phenylpropanoate_and_3_3_hydroxyphenyl_propanoate_degradation_to_2_hydroxypentadienoate	2.3322			-	2.32492			-	2.34962			-
superpathway_of_pyridoxal_5_phosphate_biosynthesis_and_salvage	2.93853			-	2.97243			-	2.95102			-
glutaryl_CoA_degradation	2.8042			-	2.8342			-	2.80874			-
superpathway_of_purine_deoxyribonucleosides_degradation	3.72398			-	3.73355	Control	2.82121	0.0232116	3.72667			-
methylerythritol_phosphate_pathway_II	3.86114			-	3.8633			-	3.86678			-
toluene_degradation_I_aerobic__via_o_cresol_	2.57581			-	2.68746			-	2.65264			-
TCA_cycle_VI_Helicobacter_	2.93069			-	2.9474			-	2.90891			-
pyruvate_fermentation_to_isobutanol_engineered_	3.96362			-	3.96296	Control	2.88526	0.0149156	3.95632			-
allantoin_degradation_to_glyoxylate_III	2.53771			-	2.53982			-	2.52397			-
superpathway_of_fucose_and_rhamnose_degradation	2.91637			-	2.9151			-	2.92066			-
L_valine_biosynthesis	3.93368			-	3.93311	Control	2.80144	0.0149156	3.92685			-
pyridoxal_5_phosphate_biosynthesis_I	2.7425			-	2.78242			-	2.75454			-
superpathway_of_guanosine_nucleotides_de_novo_biosynthesis_I	3.62987			-	3.65609			-	3.62552			-
glycolysis_I_from_glucose_6_phosphate_	3.88553			-	3.88532			-	3.8845			-
S__propane_1_2_diol_degradation	3.07963			-	3.20145			-	3.09348			-
superpathway_of_demethylmenaquinol_6_biosynthesis_I	2.86918			-	2.92596			-	2.87021			-
guanosine_nucleotides_degradation_III	3.35246			-	3.35786			-	3.3793			-
superpathway_of_UDP_glucose_derived_O_antigen_building_blocks_biosynthesis	3.37105			-	3.37372			-	3.35395			-
L_lysine_biosynthesis_VI	3.92066			-	3.91899			-	3.92026			-
norspermidine_biosynthesis	2.54109			-	2.50742			-	2.53652			-
TCA_cycle_VII_acetate_producers_	3.26329			-	3.2684			-	3.29943			-
guanosine_ribonucleotides_de_novo_biosynthesis	3.8948			-	3.89333			-	3.8944			-
L_rhamnose_degradation_I	3.00556			-	3.01874			-	3.00815			-
superpathway_of_phylloquinol_biosynthesis	3.14781			-	3.27167			-	3.15293			-
superpathway_of_phospholipid_biosynthesis_I_bacteria_	3.91524			-	3.91848	Control	2.5907	0.0352526	3.91731			-
superpathway_of_L_threonine_metabolism	2.77861			-	2.83446			-	2.77281			-
superpathway_of_histidine__purine__and_pyrimidine_biosynthesis	3.52605			-	3.50879			-	3.47448			-
glycogen_biosynthesis_I_from_ADP_D_Glucose_	3.91381			-	3.91079	Control	2.90163	0.0149156	3.91586	Control	2.77375	0.0324955
phosphopantothenate_biosynthesis_I	3.57334			-	3.59726			-	3.57125			-
succinate_fermentation_to_butanoate	2.62921			-	2.50128			-	2.56423			-
pyruvate_fermentation_to_acetone	3.0227			-	3.02487			-	3.06033			-
D_galactarate_degradation_I	2.45347			-	2.43227			-	2.43129			-
superpathway_of_methylglyoxal_degradation	2.3547			-	2.35937			-	2.4052			-
cis_vaccenate_biosynthesis	3.87739			-	3.89423			-	3.87957			-
Calvin_Benson_Bassham_cycle	3.93669			-	3.93845			-	3.93166			-
methylerythritol_phosphate_pathway_I	3.86114			-	3.8633			-	3.86678			-
NAD_salvage_pathway_I_PNC_VI_cycle_	3.76448			-	3.76532			-	3.77061			-
allantoin_degradation_IV_anaerobic_	2.39283			-	2.36979			-	2.4439			-
glycolysis_II_from_fructose_6_phosphate_	3.84762			-	3.84316			-	3.84309			-
UDP_N_acetyl_D_glucosamine_biosynthesis_I	3.83262			-	3.83242			-	3.83113			-
adenosylcobalamin_biosynthesis_from_adenosylcobinamide_GDP_I	3.69293			-	3.67305			-	3.66972			-
biotin_biosynthesis_I	3.23357			-	3.39599	Case	2.82878	0.0352526	3.26325			-
L_glutamate_and_L_glutamine_biosynthesis	3.7527			-	3.74919	Control	2.91774	0.0102875	3.74401			-
GDP_D_glycero_alpha_D_manno_heptose_biosynthesis	3.08072			-	3.17159	Case	2.65542	0.0275146	3.06018			-
pyrimidine_deoxyribonucleotides_de_novo_biosynthesis_III	3.42523			-	3.44028			-	3.40213			-
superpathway_of_menaquinol_12_biosynthesis	3.21004			-	3.29665	Case	2.63568	0.00849322	3.1949			-
superpathway_of_coenzyme_A_biosynthesis_I_bacteria_	3.6411			-	3.66233			-	3.63464			-
octane_oxidation	2.48409			-	2.43801			-	2.47799			-
guanosine_deoxyribonucleotides_de_novo_biosynthesis_II	3.97231			-	3.98126			-	3.9788			-
cinnamate_and_3_hydroxycinnamate_degradation_to_2_hydroxypentadienoate	2.3322			-	2.32492			-	2.34962			-
D_galactose_degradation_I_Leloir_pathway_	3.92222			-	3.91549			-	3.91849			-
superpathway_of_adenosylcobalamin_salvage_from_cobinamide_II	3.69704			-	3.67674			-	3.67347			-
gondoate_biosynthesis_anaerobic_	3.9081			-	3.92487			-	3.90953			-
superpathway_of_N_acetylglucosamine__N_acetylmannosamine_and_N_acetylneuraminate_degradation	3.45701			-	3.4433	Control	2.68876	0.044776	3.45284			-
pyrimidine_deoxyribonucleotides_de_novo_biosynthesis_IV	2.65007			-	2.67073	Control	2.44394	0.00733433	2.64731			-
f_2_carboxy_1_4_naphthoquinol_biosynthesis	3.1243			-	3.25878			-	3.1327			-
f_1_4_dihydroxy_6_naphthoate_biosynthesis_II	2.65987			-	2.64804			-	2.72901	Control	2.42323	0.00737117
inosine_5_phosphate_biosynthesis_I	3.89782			-	3.90018			-	3.90055			-
methylphosphonate_degradation_I	2.51719			-	2.52354			-	2.50774			-
ubiquinol_9_biosynthesis_prokaryotic_	2.56985			-	2.54439			-	2.5512			-
dTDP_L_rhamnose_biosynthesis	3.75042			-	3.74341			-	3.74212			-
poly_glycerol_phosphate__wall_teichoic_acid_biosynthesis	3.27519			-	3.26461	Control	2.78694	0.00379174	3.2595			-
fatty_acid_elongation____saturated	3.70082			-	3.81333	Case	3.16617	0.00516922	3.70702			-
fatty_acid_beta_oxidation_I_generic_	2.8064			-	2.77906			-	2.78373			-
phosphatidylglycerol_biosynthesis_II_non_plastidic_	3.89394			-	3.89848			-	3.89476			-
heterolactic_fermentation	3.41618			-	3.39033			-	3.40874			-
superpathway_of_sulfate_assimilation_and_cysteine_biosynthesis	3.1765			-	3.17468			-	3.17714			-
glycolysis_III_from_glucose_	3.93564			-	3.93519			-	3.93519			-
pyruvate_fermentation_to_propanoate_I	3.27339			-	3.26138			-	3.30167			-
CMP_legionaminate_biosynthesis_I	3.19297			-	3.14244			-	3.13612			-
assimilatory_sulfate_reduction_I	2.91662			-	2.91189			-	2.91404			-
f_5_aminoimidazole_ribonucleotide_biosynthesis_I	3.90373			-	3.90222			-	3.90322			-
superpathway_of_pyrimidine_ribonucleosides_salvage	3.66155			-	3.68406			-	3.65027			-
heme_b_biosynthesis_I_aerobic_	2.88011			-	2.9022			-	2.85642			-
superpathway_of_N_acetylneuraminate_degradation	3.54832			-	3.55335			-	3.54992			-
dTDP_N_acetylthomosamine_biosynthesis	2.96334			-	2.9336			-	2.93259			-
beta_1_4_mannan_degradation	2.80358			-	2.8188			-	2.78956			-
chorismate_biosynthesis_from_3_dehydroquinate	3.89791			-	3.89638			-	3.897			-
peptidoglycan_maturation_meso_diaminopimelate_containing_	3.83876			-	3.82995			-	3.82864			-
thiazole_biosynthesis_II_aerobic_bacteria_	3.3644			-	3.31772			-	3.35925			-
superpathway_of_menaquinol_8_biosynthesis_II	2.59723			-	2.63575			-	2.68949	Control	2.28346	0.0137757
UDP_N_acetylmuramoyl_pentapeptide_biosynthesis_I_meso_diaminopimelate_containing_	3.90423			-	3.90467			-	3.90541			-
f_4_deoxy_L_threo_hex_4_enopyranuronate_degradation	3.13998			-	3.23153	Case	2.64407	0.025284	3.18356	Case	2.51292	0.010131
glycerol_degradation_to_butanol	2.93503			-	2.92726			-	2.95637			-
superpathway_of_polyamine_biosynthesis_II	3.01729			-	3.00438			-	3.0123			-
superpathway_of_phenylethylamine_degradation	2.47956			-	2.45122			-	2.45511			-
superpathway_of_adenosine_nucleotides_de_novo_biosynthesis_I	3.95741			-	3.96029			-	3.95921			-
chorismate_biosynthesis_I	3.91732			-	3.91603			-	3.91618			-
Bifidobacterium_shunt	3.59657			-	3.56722			-	3.58039			-
superpathway_of_guanosine_nucleotides_de_novo_biosynthesis_II	3.6613			-	3.68285			-	3.6568			-
superpathway_of_beta_D_glucuronosides_degradation	3.1115			-	3.08381			-	3.0832			-
superpathway_of_tetrahydrofolate_biosynthesis	3.72599			-	3.75391	Case	2.66984	0.0113054	3.7425	Case	2.68639	0.0127697
peptidoglycan_biosynthesis_V_beta_lactam_resistance_	3.03118			-	3.21134			-	3.14705			-
peptidoglycan_biosynthesis_II_staphylococci_	2.82771			-	2.73269			-	2.82986			-
superpathway_of_pyrimidine_ribonucleotides_de_novo_biosynthesis	3.72225			-	3.74746			-	3.71817			-
L_arginine_biosynthesis_IV_archaebacteria_	3.82062			-	3.81286			-	3.8113			-
superpathway_of_pyrimidine_deoxyribonucleotides_de_novo__biosynthesis	3.42708			-	3.46006			-	3.41354			-
pentose_phosphate_pathway	3.58875			-	3.57154			-	3.57176			-
superpathway_of_L_serine_and_glycine_biosynthesis_I	3.84013			-	3.83906			-	3.8482			-
peptidoglycan_biosynthesis_III_mycobacteria_	3.89358			-	3.89485			-	3.89583			-
superpathway_of_heme_b_biosynthesis_from_glutamate	3.07841			-	3.07779			-	3.047			-
L_isoleucine_biosynthesis_IV	3.87665			-	3.87775			-	3.87666			-
inosine_5_phosphate_biosynthesis_III	3.59098			-	3.6012			-	3.59946			-
adenosine_ribonucleotides_de_novo_biosynthesis	3.94592			-	3.94675			-	3.94665			-
superpathway_of_L_threonine_biosynthesis	3.89535			-	3.89538			-	3.89402			-
f_3_phenylpropanoate_and_3_3_hydroxyphenyl_propanoate_degradation	2.48325			-	2.46317			-	2.47998			-
superpathway_of_sulfur_oxidation_Acidianus_ambivalens_	2.85785			-	2.8722			-	2.88582			-
tRNA_charging	3.88512			-	3.88702			-	3.88735			-
superpathway_of_adenosine_nucleotides_de_novo_biosynthesis_II	3.94007			-	3.94345			-	3.9422			-
superpathway_of_menaquinol_11_biosynthesis	3.21004			-	3.29665	Case	2.63568	0.00849322	3.1949			-
superpathway_of_L_lysine__L_threonine_and_L_methionine_biosynthesis_I	3.75749			-	3.7524			-	3.74905			-
incomplete_reductive_TCA_cycle	3.65635			-	3.69617	Case	2.71188	0.044776	3.65645			-
adenosine_deoxyribonucleotides_de_novo_biosynthesis_II	3.97231			-	3.98126			-	3.9788			-
superpathway_of_GDP_mannose_derived_O_antigen_building_blocks_biosynthesis	3.34484			-	3.38471			-	3.32007			-
flavin_biosynthesis_I_bacteria_and_plants_	3.68267			-	3.69832			-	3.67046			-
D_galacturonate_degradation_I	3.23347			-	3.31445	Case	2.52579	0.0195054	3.26959			-
superpathway_of_glycolysis_and_the_Entner_Doudoroff_pathway	3.48978			-	3.50194			-	3.49965			-
superpathway_of_geranylgeranyldiphosphate_biosynthesis_I_via_mevalonate_	2.88719			-	3.05334			-	2.95753			-
tRNA_processing	3.24383			-	3.21537			-	3.21605			-
L_lysine_biosynthesis_II	3.58436			-	3.56434			-	3.56201			-
superpathway_of_demethylmenaquinol_8_biosynthesis_I	3.25202			-	3.36805	Case	2.77152	0.0275146	3.24633			-
fucose_degradation	3.09176			-	3.09258	Control	2.61932	0.0195054	3.11068			-
UDP_N_acetylmuramoyl_pentapeptide_biosynthesis_II_lysine_containing_	3.90099			-	3.9024			-	3.90247			-
coenzyme_A_biosynthesis_I_prokaryotic_	3.84528			-	3.8425			-	3.84507			-
superpathway_of_adenosylcobalamin_salvage_from_cobinamide_I	3.7425			-	3.71542			-	3.71046			-
superpathway_of_hexitol_degradation_bacteria_	3.34978			-	3.34732			-	3.35423			-
purine_nucleotides_degradation_II_aerobic_	3.29258			-	3.31106			-	3.31098			-
tetrapyrrole_biosynthesis_II_from_glycine_	3.42416			-	3.43018			-	3.43179			-
ubiquinol_10_biosynthesis_prokaryotic_	2.56985			-	2.54439			-	2.5512			-
superpathway_of_heme_b_biosynthesis_from_uroporphyrinogen_III	2.81642			-	2.74823			-	2.79869			-
acetylene_degradation_anaerobic_	3.81746			-	3.81714			-	3.81363			-
formaldehyde_oxidation_I	2.98102			-	2.92639			-	2.91167			-
myo_chiro__and_scyllo_inositol_degradation	2.78991			-	2.78529			-	2.79967			-
sucrose_degradation_III_sucrose_invertase_	3.90698			-	3.90322	Control	3.04645	0.00466657	3.91325	Control	2.89967	0.0086532
superpathway_of_pyrimidine_deoxyribonucleotides_de_novo_biosynthesis_E_coli	3.6582			-	3.67361			-	3.65927			-
glucose_and_glucose_1_phosphate_degradation	3.33369			-	3.33212			-	3.31348			-
aspartate_superpathway	3.68985			-	3.69165			-	3.68442			-
f_6_hydroxymethyl_dihydropterin_diphosphate_biosynthesis_III_Chlamydia_	3.65738			-	3.68182			-	3.64992			-
superpathway_of_polyamine_biosynthesis_I	3.25803			-	3.25892			-	3.27574			-
superpathway_of_menaquinol_13_biosynthesis	3.21004			-	3.29665	Case	2.63568	0.00849322	3.1949			-
superpathway_of_L_arginine__putrescine__and_4_aminobutanoate_degradation	2.53741			-	2.52739			-	2.51569			-
superpathway_of_L_phenylalanine_biosynthesis	3.76981			-	3.8023			-	3.77828			-
L_histidine_biosynthesis	3.85658			-	3.8547	Control	2.79171	0.0195054	3.85539			-
glyoxylate_cycle	2.73922			-	2.75381			-	2.77323			-
O_antigen_building_blocks_biosynthesis_E__coli	3.7759			-	3.77248			-	3.77191			-
thiamine_salvage_II	3.75511			-	3.75027			-	3.76504			-
superpathway_of_L_tyrosine_biosynthesis	3.76566			-	3.79735			-	3.77486			-
L_methionine_biosynthesis_III	3.69932			-	3.69586			-	3.69886			-
toluene_degradation_II_aerobic__via_4_methylcatechol_	2.57581			-	2.68746			-	2.65264			-
superpathway_of_glycolysis__pyruvate_dehydrogenase__TCA__and_glyoxylate_bypass	3.01132			-	3.06435			-	3.02212			-
f_6_hydroxymethyl_dihydropterin_diphosphate_biosynthesis_I	3.71908			-	3.73884			-	3.72976			-
purine_ribonucleosides_degradation	3.74767			-	3.75927	Control	2.87594	0.0352526	3.75182			-
L_isoleucine_biosynthesis_III	3.89883			-	3.89622	Control	2.79633	0.00935205	3.89581			-
starch_degradation_V	3.93018			-	3.92996	Control	2.77974	0.0178543	3.93078			-
folate_transformations_III_E__coli	3.81254			-	3.81054			-	3.80987			-
