# Supplementary material for: Gut microbiota profiles of young South Indian children: Child sex-specific relations with growth
Source: PLoS One. 2021 May 14;16(5):e0251803. doi: 10.1371/journal.pone.0251803 (PMC8121364; doi:10.1371/journal.pone.0251803)
Supplement: S6 Table — (A) LEfSe (linear discriminant analysis Effect Size) analysis of gut microbiome in the study participants with high and low lactulose rhamnose ratio (LRR). (B) Differentially abundant microbial pathways (KEGG) predicted in study participants with high LRR using the linear discriminant analysis (LDA) Effect Size (LEfSe) tool. (C) Differentially abundant microbial enzymes (EC terms) predicted in study participants with high LRR using the linear discriminant analysis (LDA) Effect Size (LEfSe) tool. (D) Differentially abundant microbial MetaCyc pathways predicted in study participants with high LRR using the linear discriminant analysis (LDA) Effect Size (LEfSe) tool. An LDA cut-off score of 2 or greater and unadjusted p-value threshold of 0.05 was used to report the significant findings. (XLSX) [file pone.0251803.s013.xlsx]

## Sheet: MicrobialAbundance_LEfSe
OTU	log (highest mean among case vs controls)	class with the highest mean	logarithmic LDA score	p-val
Bacteria.Firmicutes.Negativicutes.Selenomonadales.Veillonellaceae.Megasphaera.uncultured_organism	3.31709	Case	3.02566	0.00161224
Bacteria.Firmicutes.Negativicutes.Selenomonadales.Veillonellaceae.Megasphaera.Megasphaera_elsdenii	3.44211	Case	3.12546	0.00252731
Bacteria.Firmicutes.Bacilli.Lactobacillales.Streptococcaceae.Lactococcus.Lactococcus_garvieae_subsp_garvieae	2.43988	Case	2.29276	0.00424048
Bacteria.Firmicutes.Negativicutes.Selenomonadales.Veillonellaceae.Mitsuokella	2.45283	Case	2.21115	0.00501229
Bacteria.Firmicutes.Negativicutes.Selenomonadales.Veillonellaceae.Mitsuokella.uncultured_bacterium	2.45283	Case	2.21115	0.00501229
Bacteria.Firmicutes.Negativicutes.Selenomonadales.Veillonellaceae.Megasphaera.uncultured_bacterium	3.04925	Case	2.81045	0.00544398
Bacteria.Bacteroidetes.Bacteroidia.Bacteroidales.Prevotellaceae.Prevotella_2	3.65944	Case	3.17077	0.00952995
Bacteria.Bacteroidetes.Bacteroidia.Bacteroidales.Prevotellaceae.Alloprevotella.uncultured_organism	2.92835	Case	2.56191	0.0129359
Bacteria.Firmicutes.Negativicutes.Selenomonadales.Veillonellaceae.Anaerovibrio	2.94087	Case	2.6581	0.0150125
Bacteria.Firmicutes.Negativicutes.Selenomonadales.Veillonellaceae.Anaerovibrio.uncultured_bacterium	2.94087	Case	2.6581	0.0150125
Bacteria.Firmicutes.Negativicutes.Selenomonadales.Veillonellaceae.Megasphaera	3.99169	Case	3.53259	0.0186778
Bacteria.Bacteroidetes.Bacteroidia.Bacteroidales.Prevotellaceae.Prevotella_2.uncultured_bacterium	3.17881	Case	2.6721	0.0186778
Bacteria.Bacteroidetes.Bacteroidia.Bacteroidales.Prevotellaceae.Prevotella_9.uncultured_bacterium	3.22999	Case	2.62996	0.0231034
Bacteria.Bacteroidetes.Bacteroidia.Bacteroidales.Prevotellaceae.Alloprevotella	3.26973	Case	2.6373	0.0265365
Bacteria.Actinobacteria.Coriobacteriia.Coriobacteriales.Atopobiaceae	2.86093	Case	2.42416	0.0325094
Bacteria.Proteobacteria.Gammaproteobacteria.Enterobacteriales.Enterobacteriaceae.Enterobacter	2.66893	Control	2.20867	0.0371022
Bacteria.Actinobacteria.Coriobacteriia.Coriobacteriales.Atopobiaceae.Libanicoccus	2.67731	Case	2.46613	0.0395986
Bacteria.Actinobacteria.Coriobacteriia.Coriobacteriales.Atopobiaceae.Libanicoccus.uncultured_bacterium	2.60516	Case	2.4593	0.0479588
Bacteria.Firmicutes.Clostridia.Clostridiales.Lachnospiraceae.Fusicatenibacter	2.73355			-
Bacteria.Bacteroidetes.Bacteroidia.Bacteroidales.Prevotellaceae.Prevotella_2.uncultured_organism	2.29993			-
Bacteria.Firmicutes.Negativicutes.Selenomonadales.Acidaminococcaceae.Phascolarctobacterium.uncultured_organism	2.00337			-
Bacteria.Firmicutes.Clostridia.Clostridiales.Lachnospiraceae.Anaerostipes	3.00068			-
Bacteria.Bacteroidetes.Bacteroidia.Bacteroidales.Prevotellaceae.Prevotella_7	3.16545			-
Bacteria.Verrucomicrobia.Verrucomicrobiae.Verrucomicrobiales.Akkermansiaceae.Akkermansia.uncultured_bacterium	2.91867			-
Bacteria.Firmicutes.Erysipelotrichia.Erysipelotrichales.Erysipelotrichaceae.Erysipelatoclostridium	2.33681			-
Bacteria.Firmicutes.Bacilli.Lactobacillales.Streptococcaceae	3.88723			-
Bacteria.Firmicutes.Clostridia.Clostridiales.Peptostreptococcaceae	2.75954			-
Bacteria.Proteobacteria.Gammaproteobacteria	4.32632			-
Bacteria.Firmicutes.Erysipelotrichia	4.11413			-
Bacteria.Actinobacteria.Actinobacteria	4.22194			-
Bacteria.Firmicutes.Clostridia.Clostridiales.Lachnospiraceae.Ruminococcus_gnavus_group	3.09917			-
Bacteria.Fusobacteria.Fusobacteriia.Fusobacteriales	2.53242			-
Bacteria.Proteobacteria.Gammaproteobacteria.Enterobacteriales.Enterobacteriaceae.Escherichia_Shigella	4.12142			-
Bacteria.Firmicutes.Negativicutes.Selenomonadales.Acidaminococcaceae.Phascolarctobacterium	2.55957			-
Bacteria.Bacteroidetes.Bacteroidia.Bacteroidales.Bacteroidaceae.Bacteroides	3.32098			-
Bacteria.Firmicutes.Clostridia.Clostridiales.Lachnospiraceae.Dorea	3.21132			-
Bacteria.Bacteroidetes	4.48197			-
Bacteria.Bacteroidetes.Bacteroidia.Bacteroidales.Prevotellaceae.uncultured	2.2689			-
Bacteria.Proteobacteria	4.3269			-
Bacteria.Firmicutes.Clostridia.Clostridiales.Ruminococcaceae	4.23196			-
Bacteria.Bacteroidetes.Bacteroidia.Bacteroidales.Bacteroidaceae	3.32098			-
Bacteria.Firmicutes.Bacilli.Lactobacillales.Lactobacillaceae.Lactobacillus	3.72041			-
Bacteria.Firmicutes.Clostridia.Clostridiales.Lachnospiraceae.Agathobacter	3.33369			-
Bacteria.Fusobacteria.Fusobacteriia.Fusobacteriales.Fusobacteriaceae.Cetobacterium	2.52079			-
Bacteria.Verrucomicrobia.Verrucomicrobiae.Verrucomicrobiales.Akkermansiaceae	2.91867			-
Bacteria.Firmicutes.Clostridia.Clostridiales.Lachnospiraceae.Lachnospiraceae_NK4A136_group	2.47253			-
Bacteria.Firmicutes.Clostridia.Clostridiales.Ruminococcaceae.Ruminococcus_2	2.72448			-
Bacteria.Firmicutes.Erysipelotrichia.Erysipelotrichales.Erysipelotrichaceae.Erysipelotrichaceae_UCG_003	2.56871			-
Bacteria.Firmicutes.Clostridia.Clostridiales.Ruminococcaceae.Eubacterium_coprostanoligenes_group	3.27025			-
Bacteria.Bacteroidetes.Bacteroidia.Bacteroidales.Bacteroidaceae.Bacteroides.Bacteroides_fragilis	2.76466			-
Bacteria.Actinobacteria.Coriobacteriia.Coriobacteriales.Coriobacteriaceae.Enorma.uncultured_bacterium	2.56576			-
Bacteria.Firmicutes.Clostridia.Clostridiales.Ruminococcaceae.Butyricicoccus	2.59958			-
Bacteria.Verrucomicrobia.Verrucomicrobiae	2.91867			-
Bacteria.Fusobacteria.Fusobacteriia	2.53242			-
Bacteria.Bacteroidetes.Bacteroidia.Bacteroidales.Prevotellaceae.Prevotella_7.uncultured_bacterium	2.5523			-
Bacteria.Proteobacteria.Gammaproteobacteria.Pasteurellales.Pasteurellaceae.Haemophilus	3.65346			-
Bacteria.Firmicutes.Clostridia.Clostridiales.Lachnospiraceae.Lachnospira	2.57961			-
Bacteria.Proteobacteria.Gammaproteobacteria.Pasteurellales	3.66421			-
Bacteria.Proteobacteria.Gammaproteobacteria.Enterobacteriales	4.22744			-
Bacteria.Bacteroidetes.Bacteroidia	4.48197			-
Bacteria.Firmicutes.Clostridia.Clostridiales.Lachnospiraceae.Eubacterium_hallii_group	2.51164			-
Bacteria.Actinobacteria.Coriobacteriia.Coriobacteriales.Eggerthellaceae.Senegalimassilia	2.51329			-
Bacteria.Actinobacteria.Coriobacteriia.Coriobacteriales.Coriobacteriaceae	3.9489			-
Bacteria.Firmicutes.Clostridia.Clostridiales.Ruminococcaceae.Subdoligranulum	3.30505			-
Bacteria.Firmicutes.Clostridia.Clostridiales.Lachnospiraceae.Ruminococcus_gauvreauii_group	2.16283			-
Bacteria.Firmicutes.Clostridia.Clostridiales.Ruminococcaceae.Ruminococcaceae_UCG_002.uncultured_organism	2.50912			-
Bacteria.Firmicutes.Erysipelotrichia.Erysipelotrichales.Erysipelotrichaceae.Holdemanella	3.56495			-
Bacteria.Proteobacteria.Gammaproteobacteria.Betaproteobacteriales.Burkholderiaceae	2.51623			-
Bacteria.Firmicutes.Bacilli.Lactobacillales	4.08444			-
Bacteria.Firmicutes.Erysipelotrichia.Erysipelotrichales.Erysipelotrichaceae.Holdemanella.uncultured_bacterium	2.80477			-
Bacteria.Firmicutes.Clostridia.Clostridiales.Lachnospiraceae.Lachnoclostridium	2.79624			-
Bacteria.Firmicutes.Negativicutes.Selenomonadales.Acidaminococcaceae	2.70021			-
Bacteria.Firmicutes.Clostridia.Clostridiales.Lachnospiraceae.Roseburia	3.30969			-
Bacteria.Actinobacteria.Coriobacteriia.Coriobacteriales.Eggerthellaceae	2.63291			-
Bacteria.Verrucomicrobia	2.91867			-
Bacteria.Firmicutes.Clostridia.Clostridiales.Clostridiaceae_1.Clostridium_sensu_stricto_1	3.08346			-
Bacteria.Firmicutes.Clostridia.Clostridiales.Ruminococcaceae.Faecalibacterium	4.02915			-
Bacteria.Verrucomicrobia.Verrucomicrobiae.Verrucomicrobiales.Akkermansiaceae.Akkermansia	2.91867			-
Bacteria.Actinobacteria.Actinobacteria.Bifidobacteriales.Bifidobacteriaceae.Bifidobacterium.Bifidobacterium_breve	3.00683			-
Bacteria.Firmicutes.Clostridia.Clostridiales.Lachnospiraceae.Lachnospiraceae_UCG_004	2.46903			-
Bacteria.Firmicutes.Clostridia.Clostridiales.Peptostreptococcaceae.Intestinibacter	2.55497			-
Bacteria.Firmicutes.Bacilli.Lactobacillales.Lactobacillaceae	3.72041			-
Bacteria.Firmicutes.Erysipelotrichia.Erysipelotrichales.Erysipelotrichaceae	4.11413			-
Bacteria.Bacteroidetes.Bacteroidia.Bacteroidales	4.48197			-
Bacteria.Firmicutes.Clostridia.Clostridiales.Ruminococcaceae.Ruminococcaceae_UCG_002	2.82374			-
Bacteria.Actinobacteria.Coriobacteriia.Coriobacteriales.Eggerthellaceae.Senegalimassilia.uncultured_bacterium	2.51329			-
Bacteria.Bacteroidetes.Bacteroidia.Bacteroidales.Prevotellaceae.Prevotella_9	4.36618			-
Bacteria.Fusobacteria.Fusobacteriia.Fusobacteriales.Fusobacteriaceae	2.52949			-
Bacteria.Bacteroidetes.Bacteroidia.Bacteroidales.Bacteroidaceae.Bacteroides.Bacteroides_uniformis	2.51392			-
Bacteria.Actinobacteria.Coriobacteriia.Coriobacteriales.Coriobacteriaceae.Enorma	2.56576			-
Bacteria.Actinobacteria.Actinobacteria.Bifidobacteriales.Bifidobacteriaceae.Bifidobacterium.Bifidobacterium_bifidum	3.27166			-
Bacteria.Fusobacteria	2.53242			-
Bacteria.Firmicutes.Clostridia	4.57318			-
Bacteria.Firmicutes.Clostridia.Clostridiales.Lachnospiraceae.Ruminococcus_torques_group	3.24891			-
Bacteria.Proteobacteria.Gammaproteobacteria.Aeromonadales.Succinivibrionaceae	3.70909			-
Bacteria.Firmicutes	4.93399			-
Bacteria.Firmicutes.Negativicutes.Selenomonadales.Veillonellaceae.Veillonella	3.7399			-
Bacteria.Firmicutes.Clostridia.Clostridiales.Lachnospiraceae.Blautia	3.63551			-
Bacteria.Firmicutes.Negativicutes.Selenomonadales.Veillonellaceae.Megamonas.uncultured_organism	3.36458			-
Bacteria.Firmicutes.Negativicutes.Selenomonadales.Veillonellaceae.Dialister	3.99903			-
Bacteria.Actinobacteria.Coriobacteriia.Coriobacteriales.Coriobacteriaceae.Collinsella	3.93062			-
Bacteria.Firmicutes.Bacilli.Lactobacillales.Streptococcaceae.Streptococcus	3.87131			-
Bacteria.Firmicutes.Clostridia.Clostridiales.Lachnospiraceae	4.24851			-
Bacteria.Proteobacteria.Gammaproteobacteria.Pasteurellales.Pasteurellaceae	3.66421			-
Bacteria.Firmicutes.Negativicutes	4.39099			-
Bacteria.Firmicutes.Erysipelotrichia.Erysipelotrichales.Erysipelotrichaceae.Catenibacterium.uncultured_bacterium	3.26418			-
Bacteria.Fusobacteria.Fusobacteriia.Fusobacteriales.Fusobacteriaceae.Cetobacterium.uncultured_bacterium	2.52079			-
Bacteria.Firmicutes.Bacilli	4.08764			-
Unassigned	3.96481			-
Bacteria.Firmicutes.Clostridia.Clostridiales.Clostridiaceae_1	3.27864			-
Bacteria.Firmicutes.Erysipelotrichia.Erysipelotrichales	4.11413			-
Bacteria.Actinobacteria.Actinobacteria.Bifidobacteriales.Bifidobacteriaceae.Bifidobacterium.Bifidobacterium_longum_subsp_longum	3.42962			-
Bacteria.Proteobacteria.Gammaproteobacteria.Enterobacteriales.Enterobacteriaceae	4.22744			-
Bacteria.Actinobacteria.Actinobacteria.Bifidobacteriales	4.21976			-
Bacteria.Bacteroidetes.Bacteroidia.Bacteroidales.Prevotellaceae	4.46093			-
Bacteria.Actinobacteria.Coriobacteriia	4.00183			-
Bacteria.Verrucomicrobia.Verrucomicrobiae.Verrucomicrobiales	2.91867			-
Bacteria.Firmicutes.Negativicutes.Selenomonadales.Veillonellaceae	4.39045			-
Bacteria.Bacteroidetes.Bacteroidia.Bacteroidales.Prevotellaceae.Prevotella_7.Massiliprevotella_massiliensis	3.09017			-
Bacteria.Proteobacteria.Gammaproteobacteria.Betaproteobacteriales	2.56091			-
Bacteria.Bacteroidetes.Bacteroidia.Bacteroidales.Prevotellaceae.uncultured.uncultured_bacterium	2.2689			-
Bacteria.Proteobacteria.Gammaproteobacteria.Aeromonadales.Succinivibrionaceae.Succinivibrio.uncultured_bacterium	3.65285			-
Bacteria.Firmicutes.Erysipelotrichia.Erysipelotrichales.Erysipelotrichaceae.Catenibacterium	4.06395			-
Bacteria.Firmicutes.Clostridia.Clostridiales	4.57318			-
Bacteria.Proteobacteria.Gammaproteobacteria.Betaproteobacteriales.Burkholderiaceae.Sutterella	2.48701			-
Bacteria.Actinobacteria	4.42669			-
Bacteria.Actinobacteria.Actinobacteria.Bifidobacteriales.Bifidobacteriaceae	4.21976			-
Bacteria.Proteobacteria.Gammaproteobacteria.Aeromonadales.Succinivibrionaceae.Succinivibrio	3.70857			-
Bacteria.Proteobacteria.Gammaproteobacteria.Enterobacteriales.Enterobacteriaceae.Klebsiella	3.39985			-
Bacteria.Firmicutes.Negativicutes.Selenomonadales.Veillonellaceae.Megamonas.uncultured_bacterium	2.99074			-
Bacteria.Actinobacteria.Coriobacteriia.Coriobacteriales	4.00183			-
Bacteria.Firmicutes.Bacilli.Lactobacillales.Streptococcaceae.Lactococcus	2.44585			-
Bacteria.Actinobacteria.Actinobacteria.Bifidobacteriales.Bifidobacteriaceae.Bifidobacterium	4.21976			-
Bacteria.Bacteroidetes.Bacteroidia.Bacteroidales.Bacteroidaceae.Bacteroides.Bacteroides_plebeius	2.45261			-
Bacteria.Firmicutes.Negativicutes.Selenomonadales.Veillonellaceae.Megamonas	3.74621			-
Bacteria.Firmicutes.Bacilli.Lactobacillales.Lactobacillaceae.Lactobacillus.uncultured_rumen_bacterium	3.21749			-
Bacteria.Proteobacteria.Gammaproteobacteria.Aeromonadales	3.70909			-
Bacteria.Firmicutes.Bacilli.Lactobacillales.Streptococcaceae.Streptococcus.Streptococcus_salivarius_subsp_salivarius	3.49369			-
Bacteria.Firmicutes.Negativicutes.Selenomonadales	4.39099			-
Bacteria.Firmicutes.Clostridia.Clostridiales.Clostridiaceae_1.Clostridium_sensu_stricto_1.uncultured_bacterium	2.5386			-
Bacteria	5.23381			-
Bacteria.Firmicutes.Negativicutes.Selenomonadales.Veillonellaceae.Dialister.uncultured_bacterium	3.07159			-

## Sheet: KEGG_LEfSe
Pathway	log (highest mean among case vs controls)	class with the highest mean	logarithmic LDA score	p-val
Platinum_drug_resistance	3.0318	Case	2.67609	0.00439897
MAPK_signaling_pathway___plant	2.98444	Control	2.59512	0.00746655
Peroxisome	2.79609	Case	2.57722	0.00945626
Two_component_system	3.61401	Control	2.46752	0.0161569
Pantothenate_and_CoA_biosynthesis	4.31223	Case	2.661	0.0347411
Phenylalanine__tyrosine_and_tryptophan_biosynthesis	4.20098	Case	2.53959	0.0479588
C5_Branched_dibasic_acid_metabolism	3.61414	Control	3.21606	0.0483967
Cysteine_and_methionine_metabolism	4.01151			-
Ribosome	4.38595			-
Pertussis	2.80844			-
Drug_metabolism___other_enzymes	2.95138			-
Nitrotoluene_degradation	3.18518			-
Glycerophospholipid_metabolism	3.78541			-
Ubiquinone_and_other_terpenoid_quinone_biosynthesis	3.36552			-
Taurine_and_hypotaurine_metabolism	3.80266			-
Pyruvate_metabolism	4.09837			-
Tuberculosis	2.05981			-
Homologous_recombination	4.28645			-
Protein_export	4.3144			-
Ribosome_biogenesis_in_eukaryotes	2.98651			-
Mismatch_repair	4.40285			-
Folate_biosynthesis	3.90263			-
Glycine__serine_and_threonine_metabolism	4.10578			-
Lipopolysaccharide_biosynthesis	3.90557			-
Valine__leucine_and_isoleucine_degradation	2.7739			-
Nicotinate_and_nicotinamide_metabolism	3.89459			-
Carbon_fixation_pathways_in_prokaryotes	4.02474			-
Peptidoglycan_biosynthesis	4.40171			-
Vitamin_B6_metabolism	4.06558			-
Synthesis_and_degradation_of_ketone_bodies	3.64077			-
Fatty_acid_degradation	3.57175			-
Flagellar_assembly	3.92636			-
Glycerolipid_metabolism	3.74956			-
Galactose_metabolism	4.17602			-
DNA_replication	4.20309			-
Cationic_antimicrobial_peptide__CAMP__resistance	3.81584			-
Base_excision_repair	4.10359			-
Tropane__piperidine_and_pyridine_alkaloid_biosynthesis	3.44136			-
Phenylalanine_metabolism	3.47143			-
Biotin_metabolism	4.27402			-
Sphingolipid_metabolism	3.07045			-
Tyrosine_metabolism	2.6577			-
Fructose_and_mannose_metabolism	4.01431			-
Phosphonate_and_phosphinate_metabolism	3.35569			-
Biosynthesis_of_secondary_metabolites	3.83276			-
Plant_pathogen_interaction	3.39204			-
Nitrogen_metabolism	3.88996			-
Biosynthesis_of_amino_acids	4.42689			-
Secondary_bile_acid_biosynthesis	3.79575			-
Pyrimidine_metabolism	4.24368			-
Citrate_cycle__TCA_cycle_	4.03545			-
D_Glutamine_and_D_glutamate_metabolism	4.30571			-
Epithelial_cell_signaling_in_Helicobacter_pylori_infection	3.12619			-
Other_glycan_degradation	3.88652			-
Salmonella_infection	3.12844			-
Quorum_sensing	3.84315			-
Photosynthesis	3.4466			-
Bacterial_secretion_system	4.04934			-
Fatty_acid_biosynthesis	4.24707			-
Oxidative_phosphorylation	3.75687			-
Insulin_signaling_pathway	3.10384			-
Purine_metabolism	4.05604			-
D_Alanine_metabolism	4.40462			-
One_carbon_pool_by_folate	4.28333			-
Histidine_metabolism	4.15317			-
Biofilm_formation___Escherichia_coli	3.85004			-
Arabinogalactan_biosynthesis___Mycobacterium	2.45238			-
Carbon_metabolism	2.90952			-
Biofilm_formation___Vibrio_cholerae	3.54289			-
Metabolic_pathways	3.79194			-
Glycolysis___Gluconeogenesis	4.23714			-
Longevity_regulating_pathway___multiple_species	3.19437			-
Penicillin_and_cephalosporin_biosynthesis	2.96326			-
Porphyrin_and_chlorophyll_metabolism	3.87898			-
Carbon_fixation_in_photosynthetic_organisms	4.32531			-
Nucleotide_excision_repair	4.06293			-
Pentose_and_glucuronate_interconversions	3.71266			-
Valine__leucine_and_isoleucine_biosynthesis	4.50307			-
Geraniol_degradation	2.62097			-
ABC_transporters	3.85037			-
Lysine_biosynthesis	3.13119			-
Butanoate_metabolism	3.88283			-
Alanine__aspartate_and_glutamate_metabolism	4.27842			-
Sulfur_metabolism	3.55509			-
Betalain_biosynthesis	2.9476			-
Arginine_and_proline_metabolism	3.62215			-
Cell_cycle___Caulobacter	4.34499			-
Microbial_metabolism_in_diverse_environments	3.72604			-
Metabolism_of_xenobiotics_by_cytochrome_P450	2.13444			-
RNA_degradation	4.0205			-
Biofilm_formation___Pseudomonas_aeruginosa	3.26402			-
Amino_sugar_and_nucleotide_sugar_metabolism	4.08496			-
Selenocompound_metabolism	4.14881			-
Glyoxylate_and_dicarboxylate_metabolism	3.9579			-
Aminoacyl_tRNA_biosynthesis	4.39743			-
Arginine_biosynthesis	3.93573			-
Propanoate_metabolism	3.89027			-
Starch_and_sucrose_metabolism	4.26691			-
Phosphotransferase_system__PTS_	4.1386			-
Sulfur_relay_system	4.0493			-
Staphylococcus_aureus_infection	2.61249			-
Biosynthesis_of_unsaturated_fatty_acids	2.74665			-
Thiamine_metabolism	4.26417			-
Bacterial_chemotaxis	4.11777			-
Vancomycin_resistance	4.2908			-
Pentose_phosphate_pathway	4.13476			-
Biosynthesis_of_siderophore_group_nonribosomal_peptides	3.02208			-
Streptomycin_biosynthesis	4.27009			-
RNA_polymerase	3.70038			-
beta_Lactam_resistance	3.76804			-
Legionellosis	3.4533			-

## Sheet: EC_LEfSe
EC_ID	Name	log (highest mean among case vs controls)	class with the highest mean	logarithmic LDA score	p-val
EC-6.1.1.21	histidine---tRNA ligase	3.27782	Case	2.00079	0.00301113
EC-5.4.99.19	16S rRNA pseudouridine516 synthase	3.16004			0.00461178
EC-2.3.1.191	UDP-3-O-(3-hydroxymyristoyl)glucosamine N-acyltransferase	0.614211			0.00641884
EC-4.1.1.23	orotidine-5'-phosphate decarboxylase	0			0.00945626
EC-3.1.3.3	phosphoserine phosphatase	3.23728			0.0119962
EC-2.4.2.3	uridine phosphorylase	2.37499			0.0161569
EC-2.7.1.45	2-dehydro-3-deoxygluconokinase	2.37499			0.0161569
EC-3.6.1.31	phosphoribosyl-ATP diphosphatase	1.17563			0.0284126
EC-3.8.1.2	(S)-2-haloacid dehalogenase	3.32859	Case	2.03014	0.0325094
EC-2.4.99.17	S-adenosylmethionine:tRNA ribosyltransferase-isomerase	2.22114			0.0347411
EC-2.6.1.52	phosphoserine transaminase	2.63657			0.0422362
EC-2.6.1.11	acetylornithine transaminase	1.11903			0.0479491
EC-2.1.1.227	16S rRNA (cytidine1409-2'-O)-methyltransferase	1.11903			0.0479491
EC-3.6.1.11	exopolyphosphatase	1.11903			0.0479491
EC-3.4.21.107	peptidase Do	1.11903			0.0479491
EC-3.5.4.33	tRNA(adenine34) deaminase	2.09868			0.0479588
EC-3.2.1.52	beta-N-acetylhexosaminidase	1.94571			0.0479588
EC-4.1.1.81	threonine-phosphate decarboxylase	3.3266			-
EC-1.20.4.1	arsenate reductase (glutathione/glutaredoxin)	0			-
EC-4.99.1.4	sirohydrochlorin ferrochelatase	2.84731			-
EC-2.7.1.6	galactokinase	2.69357			-
EC-2.7.1.4	fructokinase	3.00243			-
EC-2.7.1.2	glucokinase	0.364545			-
EC-2.7.3.9	phosphoenolpyruvate---protein phosphotransferase	1.75677			-
EC-3.6.3.34	iron-chelate-transporting ATPase	0			-
EC-2.6.1.85	aminodeoxychorismate synthase	1.7736			-
EC-2.6.1.83	LL-diaminopimelate aminotransferase	1.79262			-
EC-2.8.1.10	thiazole synthase	2.76452			-
EC-2.5.1.120	aminodeoxyfutalosine synthase	3.3055			-
EC-3.1.3.7	3'(2'),5'-bisphosphate nucleotidase	1.66571			-
EC-3.1.3.5	5'-nucleotidase	2.935			-
EC-4.99.1.3	sirohydrochlorin cobaltochelatase	2.50583			-
EC-1.1.1.27	L-lactate dehydrogenase	1.90258			-
EC-1.1.1.25	shikimate dehydrogenase	0.861513			-
EC-1.1.1.22	UDP-glucose 6-dehydrogenase	2.87784			-
EC-1.1.1.23	histidinol dehydrogenase	0.0618904			-
EC-4.1.1.11	aspartate 1-decarboxylase	3.17867			-
EC-2.3.1.180	beta-ketoacyl-[acyl-carrier-protein] synthase III	1.95467			-
EC-2.3.1.183	phosphinothricin acetyltransferase	0			-
EC-4.1.1.17	ornithine decarboxylase	3.19066			-
EC-4.2.99.18	DNA-(apurinic or apyrimidinic site) lyase	0			-
EC-5.4.99.29	23S rRNA pseudouridine746 synthase	2.06069			-
EC-1.4.1.4	glutamate dehydrogenase (NADP+)	1.16555			-
EC-2.3.1.79	maltose O-acetyltransferase	2.22884			-
EC-3.1.5.1	dGTPase	2.11972			-
EC-2.4.2.8	hypoxanthine phosphoribosyltransferase	2.08101			-
EC-2.4.2.9	uracil phosphoribosyltransferase	1.81048			-
EC-2.7.1.69	protein-Npi-phosphohistidine---sugar phosphotransferase	2.14524			-
EC-2.4.2.2	pyrimidine-nucleoside phosphorylase	1.76625			-
EC-2.4.2.1	purine-nucleoside phosphorylase	1.94866			-
EC-2.4.2.7	adenine phosphoribosyltransferase	0			-
EC-1.2.7.3	2-oxoglutarate synthase	0			-
EC-4.1.3.27	anthranilate synthase	1.12957			-
EC-2.7.7.6	DNA-directed RNA polymerase	0			-
EC-2.7.7.7	DNA-directed DNA polymerase	0.973023			-
EC-1.18.1.2	ferredoxin---NADP+ reductase	2.92442			-
EC-2.7.7.2	FAD synthase	3.2135			-
EC-2.7.7.3	pantetheine-phosphate adenylyltransferase	1.81668			-
EC-2.7.7.8	polyribonucleotide nucleotidyltransferase	0.0234386			-
EC-2.7.7.9	UTP---glucose-1-phosphate uridylyltransferase	0			-
EC-3.4.11.2	membrane alanyl aminopeptidase	1.87971			-
EC-2.7.9.3	selenide, water dikinase	2.92786			-
EC-5.4.2.7	phosphopentomutase	3.11331			-
EC-2.7.9.1	pyruvate, phosphate dikinase	3.20734			-
EC-5.99.1.3	DNA topoisomerase (ATP-hydrolysing)	0			-
EC-2.4.99.14	(Kdo)2-lipid IVA (2-8) 3-deoxy-D-manno-octulosonic acid transferase	0			-
EC-2.4.99.13	(Kdo)-lipid IVA 3-deoxy-D-manno-octulosonic acid transferase	1.77379			-
EC-2.4.99.12	lipid IVA 3-deoxy-D-manno-octulosonic acid transferase	1.88047			-
EC-2.3.1.179	beta-ketoacyl-[acyl-carrier-protein] synthase II	2.03375			-
EC-1.1.1.133	dTDP-4-dehydrorhamnose reductase	3.02914			-
EC-6.1.1.18	glutamine---tRNA ligase	2.11583			-
EC-6.3.4.20	7-cyano-7-deazaguanine synthase	0			-
EC-2.1.1.63	methylated-DNA---[protein]-cysteine S-methyltransferase	2.4895			-
EC-1.2.1.10	acetaldehyde dehydrogenase (acetylating)	2.21004			-
EC-3.6.3.31	polyamine-transporting ATPase	1.76579			-
EC-3.4.11.5	prolyl aminopeptidase	3.29473			-
EC-4.2.1.75	uroporphyrinogen-III synthase	3.10892			-
EC-3.6.1.40	guanosine-5'-triphosphate,3'-diphosphate phosphatase	1.71246			-
EC-1.97.1.4	[formate-C-acetyltransferase]-activating enzyme	2.03747			-
EC-2.5.1.7	UDP-N-acetylglucosamine 1-carboxyvinyltransferase	2.19232			-
EC-2.5.1.49	O-acetylhomoserine aminocarboxypropyltransferase	1.70797			-
EC-2.7.7.27	glucose-1-phosphate adenylyltransferase	3.37516			-
EC-2.5.1.47	cysteine synthase	2.61917			-
EC-2.7.7.24	glucose-1-phosphate thymidylyltransferase	0			-
EC-2.7.7.23	UDP-N-acetylglucosamine diphosphorylase	0			-
EC-3.6.1.7	acylphosphatase	0.0876288			-
EC-3.6.1.1	inorganic diphosphatase	1.87537			-
EC-2.7.13.3	histidine kinase	1.32376			-
EC-3.5.1.18	succinyl-diaminopimelate desuccinylase	0			-
EC-3.4.11.21	aspartyl aminopeptidase	3.11272			-
EC-2.7.11.1	non-specific serine/threonine protein kinase	2.46312			-
EC-4.3.1.17	L-serine ammonia-lyase	0			-
EC-4.3.1.19	threonine ammonia-lyase	0.0876288			-
EC-4.1.2.25	dihydroneopterin aldolase	0			-
EC-2.3.3.1	citrate (Si)-synthase	0			-
EC-2.6.1.62	adenosylmethionine---8-amino-7-oxononanoate transaminase	2.61878			-
EC-2.3.1.46	homoserine O-succinyltransferase	0			-
EC-3.6.3.2	Mg2+-importing ATPase	1.99466			-
EC-3.6.3.3	Cd2+-exporting ATPase	0.0953016			-
EC-3.6.3.4	Cu2+-exporting ATPase	2.68974			-
EC-2.3.3.13	2-isopropylmalate synthase	0			-
EC-2.3.1.41	beta-ketoacyl-[acyl-carrier-protein] synthase I	2.84979			-
EC-3.6.3.8	Ca2+-transporting ATPase	2.46783			-
EC-2.1.3.2	aspartate carbamoyltransferase	1.10969			-
EC-2.1.3.3	ornithine carbamoyltransferase	0			-
EC-3.2.1.41	pullulanase	3.19812			-
EC-4.1.1.50	adenosylmethionine decarboxylase	1.93798			-
EC-3.5.1.88	peptide deformylase	2.73019			-
EC-6.1.1.4	leucine---tRNA ligase	1.17566			-
EC-6.1.1.5	isoleucine---tRNA ligase	1.76625			-
EC-6.1.1.6	lysine---tRNA ligase	2.68656			-
EC-6.1.1.7	alanine---tRNA ligase	2.19845			-
EC-6.1.1.1	tyrosine---tRNA ligase	3.34769			-
EC-6.1.1.2	tryptophan---tRNA ligase	3.04111			-
EC-6.1.1.3	threonine---tRNA ligase	2.33541			-
EC-6.1.1.9	valine---tRNA ligase	1.76123			-
EC-1.3.5.4	fumarate reductase (quinol)	1.7652			-
EC-1.1.3.15	(S)-2-hydroxy-acid oxidase	2.34993			-
EC-1.2.1.12	glyceraldehyde-3-phosphate dehydrogenase (phosphorylating)	2.00639			-
EC-3.4.11.4	tripeptide aminopeptidase	1.92119			-
EC-1.2.1.11	aspartate-semialdehyde dehydrogenase	2.35141			-
EC-3.1.1.29	aminoacyl-tRNA hydrolase	2.06577			-
EC-3.4.11.9	Xaa-Pro aminopeptidase	1.79966			-
EC-1.1.1.100	3-oxoacyl-[acyl-carrier-protein] reductase	3.5227			-
EC-1.8.1.9	thioredoxin-disulfide reductase	3.26402			-
EC-1.8.1.4	dihydrolipoyl dehydrogenase	3.15704			-
EC-1.1.1.14	L-iditol 2-dehydrogenase	0			-
EC-2.7.2.1	acetate kinase	1.57559			-
EC-2.7.2.3	phosphoglycerate kinase	1.81801			-
EC-2.7.2.2	carbamate kinase	2.59788			-
EC-2.7.2.4	aspartate kinase	2.34636			-
EC-2.7.2.8	acetylglutamate kinase	3.5089			-
EC-3.5.1.108	UDP-3-O-acyl-N-acetylglucosamine deacetylase	2.19119			-
EC-2.7.4.3	adenylate kinase	2.15111			-
EC-2.7.4.1	polyphosphate kinase	3.133			-
EC-2.7.4.7	phosphooxymethylpyrimidine kinase	0			-
EC-2.7.4.6	nucleoside-diphosphate kinase	3.14751			-
EC-2.3.1.234	N6-L-threonylcarbamoyladenine synthase	0			-
EC-2.1.1.217	tRNA (adenine22-N1)-methyltransferase	2.15535			-
EC-2.7.4.9	dTMP kinase	0.157146			-
EC-2.7.4.8	guanylate kinase	0.976167			-
EC-2.6.1.66	valine---pyruvate transaminase	2.51106			-
EC-3.4.13.9	Xaa-Pro dipeptidase	2.75323			-
EC-4.2.1.126	N-acetylmuramic acid 6-phosphate etherase	1.77379			-
EC-6.3.2.8	UDP-N-acetylmuramate---L-alanine ligase	0			-
EC-2.7.4.22	UMP kinase	3.21733			-
EC-5.99.1.2	DNA topoisomerase	3.2538			-
EC-2.8.1.1	thiosulfate sulfurtransferase	3.18898			-
EC-2.3.1.117	2,3,4,5-tetrahydropyridine-2,6-dicarboxylate N-succinyltransferase	0			-
EC-2.8.1.7	cysteine desulfurase	2.95691			-
EC-2.8.1.6	biotin synthase	0			-
EC-3.1.26.3	ribonuclease III	0			-
EC-3.1.26.5	ribonuclease P	0.416844			-
EC-3.1.26.4	ribonuclease H	1.20522			-
EC-3.4.21.53	endopeptidase La	0			-
EC-1.1.1.85	3-isopropylmalate dehydrogenase	1.89614			-
EC-1.1.1.86	ketol-acid reductoisomerase (NADP+)	0.330618			-
EC-2.3.1.129	acyl-[acyl-carrier-protein]---UDP-N-acetylglucosamine O-acyltransferase	1.7692			-
EC-2.3.1.128	ribosomal-protein-alanine N-acetyltransferase	1.76615			-
EC-2.7.1.21	thymidine kinase	3.66611			-
EC-2.7.1.23	NAD+ kinase	2.82106			-
EC-6.3.1.10	adenosylcobinamide-phosphate synthase	3.2128			-
EC-2.7.1.24	dephospho-CoA kinase	0.230846			-
EC-2.7.1.26	riboflavin kinase	2.71495			-
EC-1.5.1.3	dihydrofolate reductase	0.174372			-
EC-1.5.1.2	pyrroline-5-carboxylate reductase	2.98632			-
EC-1.5.1.5	methylenetetrahydrofolate dehydrogenase (NADP+)	0			-
EC-2.7.6.5	GTP diphosphokinase	0			-
EC-3.5.4.16	GTP cyclohydrolase I	0			-
EC-2.1.1.33	tRNA (guanine46-N7)-methyltransferase	0			-
EC-2.7.6.1	ribose-phosphate diphosphokinase	0.920722			-
EC-2.7.6.3	2-amino-4-hydroxy-6-hydroxymethyldihydropteridine diphosphokinase	1.76625			-
EC-2.1.1.37	DNA (cytosine-5-)-methyltransferase	0			-
EC-4.2.1.28	propanediol dehydratase	1.73916			-
EC-2.7.8.8	CDP-diacylglycerol---serine O-phosphatidyltransferase	0.260975			-
EC-2.7.8.7	holo-[acyl-carrier-protein] synthase	0			-
EC-2.7.8.5	CDP-diacylglycerol---glycerol-3-phosphate 1-phosphatidyltransferase	0			-
EC-2.4.1.1	glycogen phosphorylase	0			-
EC-2.1.1.132	precorrin-6B C5,15-methyltransferase (decarboxylating)	0.475906			-
EC-2.7.7.72	CCA tRNA nucleotidyltransferase	1.75266			-
EC-2.7.8.26	adenosylcobinamide-GDP ribazoletransferase	2.68973			-
EC-1.1.1.29	glycerate dehydrogenase	2.59418			-
EC-2.7.8.20	phosphatidylglycerol---membrane-oligosaccharide glycerophosphotransferase	2.97999			-
EC-3.5.1.42	nicotinamide-nucleotide amidase	0			-
EC-1.6.5.3	NADH:ubiquinone reductase (H+-translocating)	3.16686			-
EC-2.4.1.182	lipid-A-disaccharide synthase	0			-
EC-3.4.11.18	methionyl aminopeptidase	1.77166			-
EC-2.1.2.11	3-methyl-2-oxobutanoate hydroxymethyltransferase	1.81369			-
EC-4.1.2.50	6-carboxytetrahydropterin synthase	3.22451			-
EC-1.1.1.205	IMP dehydrogenase	1.96919			-
EC-3.4.17.13	muramoyltetrapeptide carboxypeptidase	2.10986			-
EC-5.1.99.6	NAD(P)H-hydrate epimerase	0.56475			-
EC-2.1.1.171	16S rRNA (guanine966-N2)-methyltransferase	0.661975			-
EC-2.6.1.57	aromatic-amino-acid transaminase	0.472374			-
EC-2.3.1.15	glycerol-3-phosphate 1-O-acyltransferase	0			-
EC-3.2.1.10	oligo-1,6-glucosidase	2.82708			-
EC-3.1.3.25	inositol-phosphate phosphatase	0			-
EC-1.2.1.41	glutamate-5-semialdehyde dehydrogenase	2.90626			-
EC-4.2.3.5	chorismate synthase	1.48522			-
EC-4.2.3.4	3-dehydroquinate synthase	0			-
EC-4.2.3.3	methylglyoxal synthase	2.7582			-
EC-4.1.1.20	diaminopimelate decarboxylase	1.76583			-
EC-4.2.3.1	threonine synthase	0.662292			-
EC-4.2.1.9	dihydroxy-acid dehydratase	0			-
EC-1.6.1.2	NAD(P)+ transhydrogenase (Re/Si-specific)	3.19681			-
EC-4.2.1.1	carbonic anhydrase	3.16902			-
EC-4.2.1.3	aconitate hydratase	0			-
EC-4.2.1.2	fumarate hydratase	1.07413			-
EC-1.2.7.8	indolepyruvate ferredoxin oxidoreductase	3.09428			-
EC-4.1.1.48	indole-3-glycerol-phosphate synthase	2.72066			-
EC-2.7.1.71	shikimate kinase	0.231163			-
EC-5.3.1.24	phosphoribosylanthranilate isomerase	3.16221			-
EC-5.3.1.28	D-sedoheptulose 7-phosphate isomerase	2.55222			-
EC-3.2.2.27	uracil-DNA glycosylase	1.82424			-
EC-3.2.2.20	DNA-3-methyladenine glycosylase I	3.02542			-
EC-3.2.2.23	DNA-formamidopyrimidine glycosylase	3.09618			-
EC-1.1.1.42	isocitrate dehydrogenase (NADP+)	2.91626			-
EC-1.1.1.44	phosphogluconate dehydrogenase (NADP+-dependent, decarboxylating)	3.19865			-
EC-3.4.13.19	membrane dipeptidase	3.45568			-
EC-3.4.16.4	serine-type D-Ala-D-Ala carboxypeptidase	1.95818			-
EC-3.1.26.8	ribonuclease M5	3.52604			-
EC-2.3.1.241	Kdo2-lipid IVA lauroyltransferase	2.20915			-
EC-2.8.4.4	[ribosomal protein S12] (aspartate89-C3)-methylthiotransferase	3.60038			-
EC-2.8.4.5	tRNA (N6-L-threonylcarbamoyladenosine37-C2)-methylthiotransferase	1.96309			-
EC-2.7.8.13	phospho-N-acetylmuramoyl-pentapeptide-transferase	1.76645			-
EC-2.7.8.12	teichoic acid poly(glycerol phosphate) polymerase	2.548			-
EC-2.1.1.72	site-specific DNA-methyltransferase (adenine-specific)	2.91305			-
EC-2.8.4.3	tRNA-2-methylthio-N6-dimethylallyladenosine synthase	1.83777			-
EC-4.1.1.98	4-hydroxy-3-polyprenylbenzoate decarboxylase	0.134421			-
EC-2.1.1.79	cyclopropane-fatty-acyl-phospholipid synthase	0.0930574			-
EC-2.1.1.176	16S rRNA (cytosine967-C5)-methyltransferase	1.10809			-
EC-2.1.1.177	23S rRNA (pseudouridine1915-N3)-methyltransferase	2.00931			-
EC-3.6.1.55	8-oxo-dGTP diphosphatase	1.88447			-
EC-2.1.1.170	16S rRNA (guanine527-N7)-methyltransferase	1.85362			-
EC-2.7.4.14	UMP/CMP kinase	3.15088			-
EC-3.1.4.46	glycerophosphodiester phosphodiesterase	0			-
EC-2.7.7.38	3-deoxy-manno-octulosonate cytidylyltransferase	3.40544			-
EC-2.5.1.54	3-deoxy-7-phosphoheptulonate synthase	2.98179			-
EC-2.5.1.55	3-deoxy-8-phosphooctulonate synthase	2.95139			-
EC-5.4.2.11	phosphoglycerate mutase (2,3-diphosphoglycerate-dependent)	0			-
EC-5.4.2.10	phosphoglucosamine mutase	1.76579			-
EC-5.4.2.12	phosphoglycerate mutase (2,3-diphosphoglycerate-independent)	2.38499			-
EC-1.3.1.98	UDP-N-acetylmuramate dehydrogenase	3.26971			-
EC-1.8.4.11	peptide-methionine (S)-S-oxide reductase	2.03035			-
EC-3.1.21.3	type I site-specific deoxyribonuclease	1.77145			-
EC-2.7.2.11	glutamate 5-kinase	2.99866			-
EC-1.2.7.11	2-oxoacid oxidoreductase (ferredoxin)	0			-
EC-5.1.3.2	UDP-glucose 4-epimerase	1.76492			-
EC-4.1.2.13	fructose-bisphosphate aldolase	1.98029			-
EC-4.1.2.14	2-dehydro-3-deoxy-phosphogluconate aldolase	2.22162			-
EC-4.1.2.17	L-fuculose-phosphate aldolase	1.74776			-
EC-3.2.1.1	alpha-amylase	1.43233			-
EC-1.6.99.3	NADH dehydrogenase	0			-
EC-3.2.1.4	cellulase	2.69865			-
EC-2.7.7.85	diadenylate cyclase	0.0876288			-
EC-3.6.3.29	molybdate-transporting ATPase	3.13011			-
EC-2.7.7.87	L-threonylcarbamoyladenylate synthase	0			-
EC-2.3.1.54	formate C-acetyltransferase	0.85248			-
EC-2.6.1.16	glutamine---fructose-6-phosphate transaminase (isomerizing)	0.825111			-
EC-6.4.1.2	acetyl-CoA carboxylase	2.06214			-
EC-2.3.1.51	1-acylglycerol-3-phosphate O-acyltransferase	0.0234386			-
EC-1.8.4.12	peptide-methionine (R)-S-oxide reductase	3.17582			-
EC-4.6.1.12	2-C-methyl-D-erythritol 2,4-cyclodiphosphate synthase	0.0234386			-
EC-4.1.1.65	phosphatidylserine decarboxylase	2.38459			-
EC-3.1.21.2	deoxyribonuclease IV	0			-
EC-2.1.1.297	peptide chain release factor N5-glutamine methyltransferase	1.78637			-
EC-4.1.3.42	(4S)-4-hydroxy-2-oxoglutarate aldolase	3.22314			-
EC-2.1.1.198	16S rRNA (cytidine1402-2'-O)-methyltransferase	0			-
EC-2.1.1.199	16S rRNA (cytosine1402-N4)-methyltransferase	2.62605			-
EC-2.1.1.190	23S rRNA (uracil1939-C5)-methyltransferase	3.17368			-
EC-2.1.1.191	23S rRNA (cytosine1962-C5)-methyltransferase	0			-
EC-2.1.1.192	23S rRNA (adenine2503-C2)-methyltransferase	3.31014			-
EC-2.1.1.193	16S rRNA (uracil1498-N3)-methyltransferase	2.44127			-
EC-6.3.5.2	GMP synthase (glutamine-hydrolysing)	2.19845			-
EC-6.3.5.3	phosphoribosylformylglycinamidine synthase	1.77621			-
EC-6.3.5.1	NAD+ synthase (glutamine-hydrolysing)	2.44826			-
EC-6.3.5.6	asparaginyl-tRNA synthase (glutamine-hydrolysing)	0			-
EC-6.3.5.7	glutaminyl-tRNA synthase (glutamine-hydrolysing)	0.311079			-
EC-6.3.5.4	asparagine synthase (glutamine-hydrolysing)	2.99283			-
EC-6.3.5.5	carbamoyl-phosphate synthase (glutamine-hydrolysing)	0			-
EC-6.3.5.9	hydrogenobyrinic acid a,c-diamide synthase (glutamine-hydrolysing)	3.21347			-
EC-1.7.99.4	nitrate reductase	2.35047			-
EC-1.7.99.1	hydroxylamine reductase	2.02967			-
EC-3.4.23.36	signal peptidase II	0.260975			-
EC-3.1.3.18	phosphoglycolate phosphatase	0			-
EC-3.1.3.16	protein-serine/threonine phosphatase	0.435042			-
EC-3.1.3.15	histidinol-phosphatase	2.09679			-
EC-3.1.3.11	fructose-bisphosphatase	3.21751			-
EC-6.5.1.2	DNA ligase (NAD+)	1.97248			-
EC-6.3.4.21	nicotinate phosphoribosyltransferase	1.81369			-
EC-2.4.1.129	peptidoglycan glycosyltransferase	1.74776			-
EC-2.4.2.18	anthranilate phosphoribosyltransferase	2.58422			-
EC-2.4.2.19	nicotinate-nucleotide diphosphorylase (carboxylating)	0			-
EC-2.1.1.228	tRNA (guanine37-N1)-methyltransferase	1.6669			-
EC-2.4.2.10	orotate phosphoribosyltransferase	0			-
EC-2.1.1.226	23S rRNA (cytidine1920-2'-O)-methyltransferase	3.44036			-
EC-2.4.2.17	ATP phosphoribosyltransferase	3.22009			-
EC-2.7.1.49	hydroxymethylpyrimidine kinase	3.34648			-
EC-2.7.1.48	uridine kinase	0.375798			-
EC-2.7.1.40	pyruvate kinase	2.94158			-
EC-3.6.1.13	ADP-ribose diphosphatase	0.134012			-
EC-2.5.1.19	3-phosphoshikimate 1-carboxyvinyltransferase	2.2742			-
EC-2.5.1.16	spermidine synthase	2.25989			-
EC-2.5.1.17	corrinoid adenosyltransferase	0.360311			-
EC-5.1.3.13	dTDP-4-dehydrorhamnose 3,5-epimerase	2.32254			-
EC-2.5.1.15	dihydropteroate synthase	0			-
EC-5.1.3.14	UDP-N-acetylglucosamine 2-epimerase (non-hydrolysing)	2.6143			-
EC-2.5.1.10	(2E,6E)-farnesyl diphosphate synthase	2.71495			-
EC-2.4.99.15	(Kdo)3-lipid IVA (2-4) 3-deoxy-D-manno-octulosonic acid transferase	0			-
EC-6.3.1.2	glutamine synthetase	1.76123			-
EC-6.3.1.1	aspartate---ammonia ligase	2.76214			-
EC-6.3.3.1	phosphoribosylformylglycinamidine cyclo-ligase	0.657966			-
EC-6.3.3.2	5-formyltetrahydrofolate cyclo-ligase	0			-
EC-6.3.3.3	dethiobiotin synthase	1.66302			-
EC-2.7.1.39	homoserine kinase	2.35343			-
EC-1.3.5.1	succinate dehydrogenase	2.58067			-
EC-2.7.1.35	pyridoxal kinase	2.26652			-
EC-2.7.1.33	pantothenate kinase	0.861513			-
EC-2.7.1.30	glycerol kinase	0.976776			-
EC-2.7.1.31	glycerate 3-kinase	3.5089			-
EC-3.4.21.88	repressor LexA	1.40825			-
EC-3.4.21.89	signal peptidase I	2.85589			-
EC-5.4.3.8	glutamate-1-semialdehyde 2,1-aminomutase	0.207246			-
EC-2.7.8.41	cardiolipin synthase (CMP-forming)	0			-
EC-4.2.1.19	imidazoleglycerol-phosphate dehydratase	0.12587			-
EC-2.7.1.107	diacylglycerol kinase (ATP)	2.56232			-
EC-2.7.6.2	thiamine diphosphokinase	2.85221			-
EC-4.2.1.11	phosphopyruvate hydratase	1.96674			-
EC-4.2.1.10	3-dehydroquinate dehydratase	1.94902			-
EC-2.7.1.156	adenosylcobinamide kinase	2.51162			-
EC-2.5.1.61	hydroxymethylbilane synthase	1.76625			-
EC-2.7.7.41	phosphatidate cytidylyltransferase	1.82873			-
EC-3.2.2.1	purine nucleosidase	2.37173			-
EC-4.2.3.12	6-pyruvoyltetrahydropterin synthase	3.29898			-
EC-1.3.99.22	coproporphyrinogen dehydrogenase	0			-
EC-3.2.2.9	adenosylhomocysteine nucleosidase	0			-
EC-4.2.1.20	tryptophan synthase	1.73808			-
EC-1.1.1.38	malate dehydrogenase (oxaloacetate-decarboxylating)	0			-
EC-3.6.3.12	K+-transporting ATPase	3.10892			-
EC-3.6.3.17	monosaccharide-transporting ATPase	1.12451			-
EC-3.6.3.14	H+-transporting two-sector ATPase	1.12451			-
EC-4.2.1.24	porphobilinogen synthase	3.2104			-
EC-1.3.1.9	enoyl-[acyl-carrier-protein] reductase (NADH)	0			-
EC-2.3.1.28	chloramphenicol O-acetyltransferase	1.22927			-
EC-2.6.1.42	branched-chain-amino-acid transaminase	1.05817			-
EC-3.2.1.26	beta-fructofuranosidase	2.54078			-
EC-3.2.1.21	beta-glucosidase	2.26414			-
EC-3.2.1.20	alpha-glucosidase	0.874592			-
EC-3.2.1.23	beta-galactosidase	0			-
EC-3.2.1.22	alpha-galactosidase	3.37243			-
EC-2.2.1.2	transaldolase	2.40601			-
EC-2.2.1.1	transketolase	0			-
EC-2.2.1.7	1-deoxy-D-xylulose-5-phosphate synthase	1.32376			-
EC-2.2.1.6	acetolactate synthase	0.825111			-
EC-5.3.1.1	triose-phosphate isomerase	2.8823			-
EC-5.3.1.4	L-arabinose isomerase	2.09795			-
EC-4.4.1.8	cystathionine beta-lyase	0			-
EC-5.3.1.9	glucose-6-phosphate isomerase	1.76625			-
EC-5.3.1.8	mannose-6-phosphate isomerase	2.84109			-
EC-4.4.1.5	lactoylglutathione lyase	0			-
EC-1.2.1.38	N-acetyl-gamma-glutamyl-phosphate reductase	0.908497			-
EC-4.1.1.36	phosphopantothenoylcysteine decarboxylase	1.76674			-
EC-1.17.4.1	ribonucleoside-diphosphate reductase	0.828539			-
EC-1.17.4.2	ribonucleoside-triphosphate reductase (thioredoxin)	2.74076			-
EC-2.6.1.17	succinyldiaminopimelate transaminase	2.76214			-
EC-5.3.1.16	1-(5-phosphoribosyl)-5-[(5-phosphoribosylamino)methylideneamino]imidazole-4-carboxamide isomerase	3.16292			-
EC-5.3.1.13	arabinose-5-phosphate isomerase	2.37771			-
EC-1.2.99.2	carbon-monoxide dehydrogenase (acceptor)	2.14179			-
EC-1.11.1.9	glutathione peroxidase	1.38192			-
EC-1.4.3.16	L-aspartate oxidase	2.5705			-
EC-3.4.23.43	prepilin peptidase	3.28246			-
EC-2.4.1.227	undecaprenyldiphospho-muramoylpentapeptide beta-N-acetylglucosaminyltransferase	1.88989			-
EC-6.3.4.19	tRNAIle-lysidine synthase	0.124944			-
EC-6.3.4.18	5-(carboxyamino)imidazole ribonucleotide synthase	1.07504			-
EC-3.1.3.45	3-deoxy-manno-octulosonate-8-phosphatase	1.9348			-
EC-1.2.1.2	formate dehydrogenase	2.64528			-
EC-1.2.1.3	aldehyde dehydrogenase (NAD+)	2.35047			-
EC-6.3.4.13	phosphoribosylamine---glycine ligase	0			-
EC-2.3.1.157	glucosamine-1-phosphate N-acetyltransferase	0.557044			-
EC-6.3.4.15	biotin---[biotin carboxyl-carrier protein] ligase	1.08137			-
EC-6.3.4.14	biotin carboxylase	2.7681			-
EC-5.1.3.9	N-acylglucosamine-6-phosphate 2-epimerase	3.15668			-
EC-3.4.22.40	bleomycin hydrolase	3.73233			-
EC-4.2.1.59	3-hydroxyacyl-[acyl-carrier-protein] dehydratase	2.56368			-
EC-2.4.1.25	4-alpha-glucanotransferase	3.02069			-
EC-1.4.1.14	glutamate synthase (NADH)	0.137186			-
EC-2.4.1.21	starch synthase (glycosyl-transferring)	3.21118			-
EC-1.4.1.16	diaminopimelate dehydrogenase	0			-
EC-4.2.1.51	prephenate dehydratase	0.864856			-
EC-4.2.1.53	oleate hydratase	1.83363			-
EC-6.1.1.11	serine---tRNA ligase	3.1737			-
EC-3.2.1.51	alpha-L-fucosidase	0.242488			-
EC-3.6.1.66	XTP/dITP diphosphatase	0.214257			-
EC-3.1.26.11	tRNase Z	0			-
EC-6.3.2.17	tetrahydrofolate synthase	2.87187			-
EC-6.3.2.10	UDP-N-acetylmuramoyl-tripeptide---D-alanyl-D-alanine ligase	1.76708			-
EC-6.3.2.13	UDP-N-acetylmuramoyl-L-alanyl-D-glutamate---2,6-diaminopimelate ligase	0			-
EC-6.3.2.12	dihydrofolate synthase	1.17566			-
EC-3.1.22.4	crossover junction endodeoxyribonuclease	1.79155			-
EC-1.7.1.13	preQ1 synthase	1.85329			-
EC-5.4.99.28	tRNA pseudouridine32 synthase	2.02503			-
EC-2.4.2.21	nicotinate-nucleotide---dimethylbenzimidazole phosphoribosyltransferase	2.31541			-
EC-5.4.99.25	tRNA pseudouridine55 synthase	3.20552			-
EC-5.3.1.6	ribose-5-phosphate isomerase	1.87574			-
EC-5.4.99.23	23S rRNA pseudouridine1911/1915/1917 synthase	0.241208			-
EC-5.4.99.22	23S rRNA pseudouridine2605 synthase	1.32855			-
EC-2.5.1.29	geranylgeranyl diphosphate synthase	2.56368			-
EC-1.2.7.1	pyruvate synthase	2.29907			-
EC-2.5.1.9	riboflavin synthase	2.21123			-
EC-2.5.1.6	methionine adenosyltransferase	1.76675			-
EC-6.1.1.19	arginine---tRNA ligase	2.63756			-
EC-2.5.1.1	dimethylallyltranstransferase	0.317262			-
EC-2.5.1.3	thiamine phosphate synthase	0			-
EC-4.3.2.1	argininosuccinate lyase	1.85888			-
EC-3.6.3.54	Cu+-exporting ATPase	3.18543			-
EC-3.5.4.5	cytidine deaminase	3.18519			-
EC-3.5.4.9	methenyltetrahydrofolate cyclohydrolase	1.72825			-
EC-6.3.2.9	UDP-N-acetylmuramoyl-L-alanine---D-glutamate ligase	3.17678			-
EC-3.5.2.3	dihydroorotase	0.828539			-
EC-3.5.4.19	phosphoribosyl-AMP cyclohydrolase	1.07913			-
EC-3.5.2.6	beta-lactamase	3.21278			-
EC-1.11.1.15	peroxiredoxin	0.913629			-
EC-6.3.2.1	pantoate---beta-alanine ligase (AMP-forming)	0			-
EC-3.5.4.10	IMP cyclohydrolase	0.0953016			-
EC-6.3.2.5	phosphopantothenate---cysteine ligase (CTP)	3.12221			-
EC-6.3.2.4	D-alanine---D-alanine ligase	0.311079			-
EC-6.3.2.6	phosphoribosylaminoimidazolesuccinocarboxamide synthase	1.81358			-
EC-1.12.99.6	hydrogenase (acceptor)	2.75031			-
EC-1.3.1.12	prephenate dehydrogenase	0.842793			-
EC-1.3.1.14	dihydroorotate dehydrogenase (NAD+)	1.77031			-
EC-6.3.4.3	formate---tetrahydrofolate ligase	1.775			-
EC-6.3.4.2	CTP synthase (glutamine hydrolysing)	2.6831			-
EC-2.1.1.45	thymidylate synthase	2.77008			-
EC-6.3.4.5	argininosuccinate synthase	0			-
EC-6.3.4.4	adenylosuccinate synthase	1.76625			-
EC-6.3.5.10	adenosylcobyric acid synthase (glutamine-hydrolysing)	2.41401			-
EC-6.2.1.5	succinate---CoA ligase (ADP-forming)	2.19257			-
EC-6.2.1.3	long-chain-fatty-acid---CoA ligase	0.829044			-
EC-4.1.1.70	glutaconyl-CoA decarboxylase	3.14036			-
EC-2.7.7.15	choline-phosphate cytidylyltransferase	1.78216			-
EC-2.5.1.30	heptaprenyl diphosphate synthase	2.1967			-
EC-2.1.1.74	methylenetetrahydrofolate---tRNA-(uracil54-C5)-methyltransferase [NAD(P)H-oxidizing]	3.09239			-
EC-2.7.7.13	mannose-1-phosphate guanylyltransferase	2.90631			-
EC-3.6.3.21	polar-amino-acid-transporting ATPase	0.818564			-
EC-3.6.3.27	phosphate-transporting ATPase	0.218161			-
EC-1.1.1.343	phosphogluconate dehydrogenase (NAD+-dependent, decarboxylating)	2.06106			-
EC-1.1.1.267	1-deoxy-D-xylulose-5-phosphate reductoisomerase	1.66689			-
EC-4.1.2.5	L-threonine aldolase	2.38894			-
EC-4.1.2.4	deoxyribose-phosphate aldolase	0.365897			-
EC-2.1.1.185	23S rRNA (guanosine2251-2'-O)-methyltransferase	1.6669			-
EC-2.1.1.182	16S rRNA (adenine1518-N6/adenine1519-N6)-dimethyltransferase	2.53871			-
EC-3.4.22.70	sortase A	3.17849			-
EC-1.1.1.169	2-dehydropantoate 2-reductase	1.77377			-
EC-1.1.1.37	malate dehydrogenase	2.02136			-
EC-4.3.3.6	pyridoxal 5'-phosphate synthase (glutamine hydrolysing)	1.76634			-
EC-4.3.3.7	4-hydroxy-tetrahydrodipicolinate synthase	1.16965			-
EC-5.1.1.3	glutamate racemase	0.296941			-
EC-5.1.1.1	alanine racemase	0.0617138			-
EC-5.1.1.7	diaminopimelate epimerase	0			-
EC-1.1.1.193	5-amino-6-(5-phosphoribosylamino)uracil reductase	2.04879			-
EC-4.3.1.1	aspartate ammonia-lyase	1.7736			-
EC-6.1.1.16	cysteine---tRNA ligase	3.04076			-
EC-6.1.1.17	glutamate---tRNA ligase	1.70913			-
EC-6.1.1.14	glycine---tRNA ligase	2.46412			-
EC-6.1.1.15	proline---tRNA ligase	1.57807			-
EC-6.1.1.12	aspartate---tRNA ligase	3.1737			-
EC-6.1.1.13	D-alanine---poly(phosphoribitol) ligase	3.12902			-
EC-6.1.1.10	methionine---tRNA ligase	3.32853			-
EC-3.5.99.6	glucosamine-6-phosphate deaminase	0.0876288			-
EC-5.1.3.4	L-ribulose-5-phosphate 4-epimerase	2.6819			-
EC-5.4.99.24	23S rRNA pseudouridine955/2504/2580 synthase	0			-
EC-5.1.3.1	ribulose-phosphate 3-epimerase	0			-
EC-5.1.3.3	aldose 1-epimerase	0.412469			-
EC-2.4.2.22	xanthine phosphoribosyltransferase	2.82106			-
EC-3.6.1.23	dUTP diphosphatase	0.977944			-
EC-3.6.1.22	NAD+ diphosphatase	0			-
EC-3.6.1.27	undecaprenyl-diphosphate phosphatase	1.1629			-
EC-2.7.1.50	hydroxyethylthiazole kinase	3.41354			-
EC-2.7.1.56	1-phosphofructokinase	1.76474			-
EC-4.4.1.21	S-ribosylhomocysteine lyase	0			-
EC-1.17.1.8	4-hydroxy-tetrahydrodipicolinate reductase	2.33922			-
EC-1.17.1.2	4-hydroxy-3-methylbut-2-enyl diphosphate reductase	2.89288			-
EC-1.17.7.3	(E)-4-hydroxy-3-methylbut-2-enyl-diphosphate synthase (flavodoxin)	2.89516			-
EC-1.17.7.1	(E)-4-hydroxy-3-methylbut-2-enyl-diphosphate synthase (ferredoxin)	2.21668			-
EC-3.2.1.86	6-phospho-beta-glucosidase	1.15078			-
EC-2.1.1.13	methionine synthase	3.11474			-
EC-2.1.1.14	5-methyltetrahydropteroyltriglutamate---homocysteine S-methyltransferase	1.76615			-
EC-3.4.21.92	endopeptidase Clp	0			-
EC-2.7.1.148	4-(cytidine 5'-diphospho)-2-C-methyl-D-erythritol kinase	3.00959			-
EC-1.3.1.76	precorrin-2 dehydrogenase	0			-
EC-2.5.1.78	6,7-dimethyl-8-ribityllumazine synthase	2.18982			-
EC-2.5.1.72	quinolinate synthase	0			-
EC-2.5.1.74	1,4-dihydroxy-2-naphthoate polyprenyltransferase	3.40042			-
EC-2.5.1.75	tRNA dimethylallyltransferase	0.0876288			-
EC-3.5.1.28	N-acetylmuramoyl-L-alanine amidase	1.97633			-
EC-3.5.1.24	choloylglycine hydrolase	2.38157			-
EC-3.5.1.25	N-acetylglucosamine-6-phosphate deacetylase	1.86963			-
EC-1.1.1.77	lactaldehyde reductase	2.11499			-
EC-2.3.1.8	phosphate acetyltransferase	1.43938			-
EC-2.3.1.9	acetyl-CoA C-acetyltransferase	1.81176			-
EC-1.5.1.20	methylenetetrahydrofolate reductase [NAD(P)H]	3.14422			-
EC-2.3.1.1	amino-acid N-acetyltransferase	0.460949			-
EC-4.1.99.17	phosphomethylpyrimidine synthase	3.2107			-
EC-4.1.99.12	3,4-dihydroxy-2-butanone-4-phosphate synthase	3.01751			-
EC-4.1.99.18	cyclic pyranopterin phosphate synthase	0.0953016			-
EC-4.1.99.19	2-iminoacetate synthase	1.27995			-
EC-3.1.11.5	exodeoxyribonuclease V	0			-
EC-3.1.3.48	protein-tyrosine-phosphatase	0			-
EC-3.1.11.6	exodeoxyribonuclease VII	0			-
EC-3.5.4.26	diaminohydroxyphosphoribosylaminopyrimidine deaminase	0			-
EC-3.5.4.25	GTP cyclohydrolase II	0			-
EC-3.1.11.2	exodeoxyribonuclease III	1.10122			-
EC-2.3.1.30	serine O-acetyltransferase	2.75435			-
EC-2.3.1.35	glutamate N-acetyltransferase	2.67732			-
EC-2.3.1.39	[acyl-carrier-protein] S-malonyltransferase	2.23796			-
EC-2.4.2.29	tRNA-guanosine34 transglycosylase	2.46084			-
EC-3.4.24.78	gpr endopeptidase	2.42417			-
EC-4.1.1.44	4-carboxymuconolactone decarboxylase	2.98417			-
EC-1.15.1.2	superoxide reductase	3.09543			-
EC-1.15.1.1	superoxide dismutase	3.20558			-
EC-4.1.1.49	phosphoenolpyruvate carboxykinase (ATP)	2.12366			-
EC-1.12.1.3	hydrogen dehydrogenase (NADP+)	1.11147			-
EC-1.2.1.70	glutamyl-tRNA reductase	2.19211			-
EC-3.1.1.31	6-phosphogluconolactonase	1.78699			-
EC-3.5.1.1	asparaginase	0.397414			-
EC-2.7.1.15	ribokinase	1.82561			-
EC-2.7.1.17	xylulokinase	0.260975			-
EC-2.7.1.11	6-phosphofructokinase	2.59285			-
EC-5.2.1.8	peptidylprolyl isomerase	2.89499			-
EC-3.5.99.10	2-iminobutanoate/2-iminopropanoate deaminase	2.51777			-
EC-3.5.4.12	dCMP deaminase	1.08681			-
EC-3.1.3.73	adenosylcobalamin/alpha-ribazole phosphatase	2.56925			-
EC-4.1.1.3	oxaloacetate decarboxylase	0.219546			-
EC-3.6.4.13	RNA helicase	1.30228			-
EC-3.6.4.12	DNA helicase	0.324469			-
EC-2.1.1.207	tRNA (cytidine34-2'-O)-methyltransferase	0.933128			-
EC-6.1.1.22	asparagine---tRNA ligase	0			-
EC-6.1.1.20	phenylalanine---tRNA ligase	3.2149			-
EC-1.1.1.6	glycerol dehydrogenase	2.59418			-
EC-1.1.1.3	homoserine dehydrogenase	2.1595			-
EC-1.1.1.1	alcohol dehydrogenase	0			-
EC-4.2.1.46	dTDP-glucose 4,6-dehydratase	0.783455			-
EC-3.4.21.105	rhomboid protease	2.48411			-
EC-5.4.2.2	phosphoglucomutase (alpha-D-glucose-1,6-bisphosphate-dependent)	3.16608			-
EC-3.4.21.102	C-terminal processing peptidase	3.1862			-
EC-4.4.1.16	selenocysteine lyase	0			-
EC-1.4.1.13	glutamate synthase (NADPH)	1.77583			-
EC-1.18.6.1	nitrogenase	2.79185			-
EC-4.3.2.2	adenylosuccinate lyase	0.0876288			-
EC-2.6.1.9	histidinol-phosphate transaminase	2.55078			-
EC-3.1.13.3	oligonucleotidase	2.22449			-
EC-5.4.4.2	isochorismate synthase	3.15661			-
EC-2.6.1.2	alanine transaminase	2.19211			-
EC-2.6.1.1	aspartate transaminase	2.787			-
EC-3.6.3.5	Zn2+-exporting ATPase	0.315654			-
EC-1.1.5.3	glycerol-3-phosphate dehydrogenase	3.19314			-
EC-6.3.5.11	cobyrinate a,c-diamide synthase	2.20561			-
EC-5.4.99.18	5-(carboxyamino)imidazole ribonucleotide mutase	0			-
EC-2.7.7.12	UDP-glucose---hexose-1-phosphate uridylyltransferase	0			-
EC-2.5.1.31	ditrans,polycis-undecaprenyl-diphosphate synthase [(2E,6E)-farnesyl-diphosphate specific]	2.00639			-
EC-2.7.7.62	adenosylcobinamide-phosphate guanylyltransferase	1.90202			-
EC-5.4.99.12	tRNA pseudouridine38-40 synthase	2.79523			-
EC-2.7.7.18	nicotinate-nucleotide adenylyltransferase	1.75677			-
EC-5.4.99.9	UDP-galactopyranose mutase	2.83769			-
EC-1.1.1.95	phosphoglycerate dehydrogenase	1.13915			-
EC-1.1.1.94	glycerol-3-phosphate dehydrogenase [NAD(P)+]	3.0384			-
EC-5.4.99.2	methylmalonyl-CoA mutase	1.93661			-
EC-5.4.99.5	chorismate mutase	2.48069			-
EC-2.1.2.3	phosphoribosylaminoimidazolecarboxamide formyltransferase	0			-
EC-2.1.2.2	phosphoribosylglycinamide formyltransferase	2.01037			-
EC-2.1.2.1	glycine hydroxymethyltransferase	0			-
EC-2.1.2.9	methionyl-tRNA formyltransferase	3.24677			-
EC-4.2.1.33	3-isopropylmalate dehydratase	2.0754			-
EC-4.2.1.32	L(+)-tartrate dehydratase	0			-
EC-4.2.1.35	(R)-2-methylmalate dehydratase	0.134012			-
EC-2.1.1.107	uroporphyrinogen-III C-methyltransferase	3.33789			-
EC-2.4.2.14	amidophosphoribosyltransferase	0			-
EC-2.4.1.18	1,4-alpha-glucan branching enzyme	1.90142			-
EC-2.7.7.60	2-C-methyl-D-erythritol 4-phosphate cytidylyltransferase	2.89031			-
EC-2.7.8.33	UDP-N-acetylglucosamine---undecaprenyl-phosphate N-acetylglucosaminephosphotransferase	2.38104			-
EC-3.4.21.116	SpoIVB peptidase	3.59512			-

## Sheet: MetaCyc_LEfSe
Pathway	log (highest mean among case vs controls)	class with the highest mean	logarithmic LDA score	p-val
superpathway of tetrahydrofolate biosynthesis and salvage	3.77736	Case	2.58877	0.00501229
superpathway of tetrahydrofolate biosynthesis	3.73491	Case	2.61228	0.0173773
urea cycle	2.9196	Control	2.49116	0.0186778
L rhamnose degradation I	3.0227	Control	2.20762	0.0265365
dTDP N acetylthomosamine biosynthesis	2.95963	Control	2.20489	0.0395986
pyrimidine deoxyribonucleotides de novo biosynthesis II	3.70994	Case	2.36757	0.0479588
superpathway of L methionine biosynthesis transsulfuration	3.78557	Case	2.28873	0.0479588
partial TCA cycle obligate autotrophs	3.60855	Case	2.61444	0.0479588
superpathway of arginine and polyamine biosynthesis	3.38027			-
ppGpp metabolism	3.17652			-
superpathway of L methionine biosynthesis by sulfhydrylation	3.04199			-
NAD salvage pathway III to nicotinamide riboside	2.901			-
superpathway of pyrimidine deoxyribonucleoside salvage	3.55422			-
superpathway of D glucarate and D galactarate degradation	2.51204			-
hexitol fermentation to lactate formate ethanol and acetate	3.27466			-
superpathway of heme b biosynthesis from glycine	2.7122			-
acetyl CoA fermentation to butanoate II	3.32189			-
superpathway of geranylgeranyl diphosphate biosynthesis II via MEP	3.84801			-
NAD de novo biosynthesis I from aspartate	3.75064			-
reductive TCA cycle I	3.36972			-
superpathway of menaquinol 9 biosynthesis	2.98265			-
CDP diacylglycerol biosynthesis I	3.93858			-
L histidine degradation I	2.92081			-
anhydromuropeptides recycling I	3.56257			-
superpathway of ubiquinol 8 biosynthesis prokaryotic	2.60966			-
enterobacterial common antigen biosynthesis	2.59194			-
TCA cycle IV 2 oxoglutarate decarboxylase	3.10971			-
D fructuronate degradation	3.34688			-
superpathway of glucose and xylose degradation	3.3635			-
sucrose degradation IV sucrose phosphorylase	3.52806			-
tetrapyrrole biosynthesis I from glutamate	3.47932			-
L lysine biosynthesis III	3.93393			-
pyrimidine deoxyribonucleotide phosphorylation	3.53474			-
heme b biosynthesis II oxygen independent	3.03958			-
superpathway of S adenosyl L methionine biosynthesis	3.76376			-
superpathway of lipopolysaccharide biosynthesis	2.61594			-
ubiquinol 8 biosynthesis prokaryotic	2.61184			-
pyrimidine deoxyribonucleotides de novo biosynthesis I	3.55841			-
pentose phosphate pathway non oxidative branch	4.03234			-
superpathway of L tryptophan biosynthesis	3.12152			-
thiazole biosynthesis I facultative anaerobic bacteria	3.6859			-
L lysine biosynthesis I	3.81434			-
superpathway of glycol metabolism and degradation	2.56561			-
homolactic fermentation	3.84703			-
purine nucleobases degradation I anaerobic	3.12116			-
UMP biosynthesis I	3.92817			-
superpathway of aromatic amino acid biosynthesis	3.93235			-
L isoleucine biosynthesis II	3.93419			-
Kdo transfer to lipid IV A III Chlamydia	3.41166			-
L methionine biosynthesis I	3.66719			-
cob II yrinate a c diamide biosynthesis I early cobalt insertion	3.32048			-
superpathway of menaquinol 10 biosynthesis	2.98265			-
superpathway of Clostridium acetobutylicum acidogenic fermentation	2.70834			-
mevalonate pathway I	2.73519			-
pyruvate fermentation to butanoate	2.6137			-
superpathway of pyrimidine deoxyribonucleosides degradation	3.71128			-
colanic acid building blocks biosynthesis	3.3886			-
f 8 amino 7 oxononanoate biosynthesis I	3.16951			-
peptidoglycan biosynthesis IV Enterococcus faecium	3.70556			-
superpathway of purine nucleotides de novo biosynthesis I	3.74324			-
CDP diacylglycerol biosynthesis II	3.93858			-
superpathway of glyoxylate bypass and TCA	2.86467			-
superpathway of 5 aminoimidazole ribonucleotide biosynthesis	3.90268			-
biotin biosynthesis II	2.77205			-
f 5 aminoimidazole ribonucleotide biosynthesis II	3.90268			-
L isoleucine biosynthesis I from threonine	3.93094			-
superpathway of thiamine diphosphate biosynthesis I	3.56936			-
adenine and adenosine salvage III	3.86065			-
S adenosyl L methionine cycle I	3.80409			-
enterobactin biosynthesis	2.96219			-
superpathway of L aspartate and L asparagine biosynthesis	3.74054			-
mycolate biosynthesis	3.62921			-
lipid IVA biosynthesis E coli	3.44649			-
TCA cycle I prokaryotic	3.57022			-
superpathway of branched chain amino acid biosynthesis	3.89575			-
ketogluconate metabolism	2.51596			-
formaldehyde assimilation II assimilatory RuMP Cycle	3.18274			-
phosphatidylglycerol biosynthesis I plastidic	3.89426			-
superpathway of hexuronide and hexuronate degradation	3.09833			-
superpathway of demethylmenaquinol 9 biosynthesis	2.93017			-
taxadiene biosynthesis engineered	3.41678			-
peptidoglycan biosynthesis I meso diaminopimelate containing	3.89831			-
gluconeogenesis I	3.7633			-
superpathway of menaquinol 6 biosynthesis I	2.98265			-
palmitate biosynthesis II bacteria and plant cytoplasm	3.58831			-
superpathway of thiamine diphosphate biosynthesis II	3.46416			-
superpathway of pyrimidine nucleobases salvage	3.96473			-
pyrimidine deoxyribonucleotides biosynthesis from CTP	2.7252			-
superpathway of L isoleucine biosynthesis I	3.89974			-
adenosine nucleotides degradation II	3.26359			-
superpathway of ornithine degradation	2.62783			-
L tryptophan biosynthesis	3.7206			-
superpathway of L arginine and L ornithine degradation	2.59559			-
TCA cycle V 2 oxoglutarate ferredoxin oxidoreductase	3.58439			-
D glucarate degradation I	2.53183			-
nitrate reduction VI assimilatory	3.37493			-
phenylacetate degradation I aerobic	2.56102			-
pyrimidine deoxyribonucleosides salvage	3.6505			-
superpathway of purine nucleotides de novo biosynthesis II	3.76442			-
GDP mannose biosynthesis	3.58766			-
superpathway of L alanine biosynthesis	3.69407			-
L arginine degradation Stickland reaction	2.65775			-
f 4 aminobutanoate degradation V	2.84762			-
superpathway of chorismate metabolism	2.92896			-
pyruvate fermentation to acetate and lactate II	3.91305			-
ubiquinol 7 biosynthesis prokaryotic	2.61184			-
f 3 phenylpropanoate and 3 3 hydroxyphenyl propanoate degradation to 2 hydroxypentadienoate	2.39969			-
superpathway of pyridoxal 5 phosphate biosynthesis and salvage	2.93995			-
glutaryl CoA degradation	2.86864			-
superpathway of purine deoxyribonucleosides degradation	3.71937			-
methylerythritol phosphate pathway II	3.85688			-
toluene degradation I aerobic via o cresol	2.62908			-
TCA cycle VI Helicobacter	2.9638			-
pyruvate fermentation to isobutanol engineered	3.95972			-
queuosine biosynthesis I de novo	3.64706			-
allantoin degradation to glyoxylate III	2.58034			-
superpathway of fucose and rhamnose degradation	2.93246			-
L valine biosynthesis	3.93094			-
oleate biosynthesis IV anaerobic	3.63652			-
superpathway of menaquinol 7 biosynthesis	3.16868			-
pyridoxal 5 phosphate biosynthesis I	2.76047			-
superpathway of guanosine nucleotides de novo biosynthesis I	3.63902			-
glycolysis I from glucose 6 phosphate	3.88322			-
f 5Z dodecenoate biosynthesis I	3.64267			-
S propane 1 2 diol degradation	3.19093			-
superpathway of demethylmenaquinol 6 biosynthesis I	2.93017			-
guanosine nucleotides degradation III	3.34844			-
superpathway of UDP glucose derived O antigen building blocks biosynthesis	3.37454			-
L lysine biosynthesis VI	3.91504			-
norspermidine biosynthesis	2.65218			-
TCA cycle VII acetate producers	3.3144			-
guanosine ribonucleotides de novo biosynthesis	3.89374			-
superpathway of phylloquinol biosynthesis	3.09108			-
superpathway of phospholipid biosynthesis I bacteria	3.91586			-
superpathway of L threonine metabolism	2.84497			-
superpathway of histidine purine and pyrimidine biosynthesis	3.47077			-
glycogen biosynthesis I from ADP D Glucose	3.899			-
phosphopantothenate biosynthesis I	3.55228			-
succinate fermentation to butanoate	2.62132			-
L ornithine biosynthesis I	3.76083			-
superpathway of Kdo2 lipid A biosynthesis	3.20688			-
pyruvate fermentation to acetone	3.07837			-
D galactarate degradation I	2.51204			-
superpathway of methylglyoxal degradation	2.43949			-
cis vaccenate biosynthesis	3.87871			-
Calvin Benson Bassham cycle	3.92292			-
methylerythritol phosphate pathway I	3.85688			-
NAD salvage pathway I PNC VI cycle	3.77504			-
allantoin degradation IV anaerobic	2.46337			-
glycolysis II from fructose 6 phosphate	3.84215			-
L arginine biosynthesis III via N acetyl L citrulline	3.33526			-
UDP N acetyl D glucosamine biosynthesis I	3.83035			-
adenosylcobalamin biosynthesis from adenosylcobinamide GDP I	3.68723			-
biotin biosynthesis I	3.19016			-
L glutamate and L glutamine biosynthesis	3.73277			-
GDP D glycero alpha D manno heptose biosynthesis	2.97353			-
pyrimidine deoxyribonucleotides de novo biosynthesis III	3.40428			-
superpathway of menaquinol 12 biosynthesis	3.153			-
superpathway of coenzyme A biosynthesis I bacteria	3.61907			-
octane oxidation	2.48899			-
guanosine deoxyribonucleotides de novo biosynthesis II	3.97459			-
inosine 5 phosphate degradation	3.7498			-
cinnamate and 3 hydroxycinnamate degradation to 2 hydroxypentadienoate	2.39969			-
D galactose degradation I Leloir pathway	3.9063			-
superpathway of adenosylcobalamin salvage from cobinamide II	3.6911			-
gondoate biosynthesis anaerobic	3.91134			-
superpathway of N acetylglucosamine N acetylmannosamine and N acetylneuraminate degradation	3.44247			-
pyrimidine deoxyribonucleotides de novo biosynthesis IV	2.62802			-
f 2 carboxy 1 4 naphthoquinol biosynthesis	3.06411			-
f 1 4 dihydroxy 6 naphthoate biosynthesis II	2.61208			-
inosine 5 phosphate biosynthesis I	3.90494			-
methylphosphonate degradation I	2.5769			-
ubiquinol 9 biosynthesis prokaryotic	2.61184			-
dTDP L rhamnose biosynthesis	3.74235			-
poly glycerol phosphate wall teichoic acid biosynthesis	3.23137			-
fatty acid elongation saturated	3.67834			-
fatty acid beta oxidation I generic	2.84897			-
phosphatidylglycerol biosynthesis II non plastidic	3.89426			-
heterolactic fermentation	3.38271			-
superpathway of sulfate assimilation and cysteine biosynthesis	3.18872			-
stearate biosynthesis II bacteria and plants	3.60233			-
glycolysis III from glucose	3.92942			-
pyruvate fermentation to propanoate I	3.29228			-
CMP legionaminate biosynthesis I	3.15095			-
assimilatory sulfate reduction I	2.93843			-
f 5 aminoimidazole ribonucleotide biosynthesis I	3.90085			-
superpathway of pyrimidine ribonucleosides salvage	3.6629			-
heme b biosynthesis I aerobic	2.86435			-
superpathway of N acetylneuraminate degradation	3.55686			-
lactose and galactose degradation I	2.74115			-
beta 1 4 mannan degradation	2.84137			-
chorismate biosynthesis from 3 dehydroquinate	3.89522			-
peptidoglycan maturation meso diaminopimelate containing	3.83476			-
thiazole biosynthesis II aerobic bacteria	3.32773			-
superpathway of menaquinol 8 biosynthesis II	2.5986			-
UDP N acetylmuramoyl pentapeptide biosynthesis I meso diaminopimelate containing	3.90549			-
f 4 deoxy L threo hex 4 enopyranuronate degradation	3.11744			-
superpathway of fatty acid biosynthesis initiation E coli	3.55492			-
glycerol degradation to butanol	2.95012			-
superpathway of polyamine biosynthesis II	3.01508			-
superpathway of phenylethylamine degradation	2.53245			-
superpathway of adenosine nucleotides de novo biosynthesis I	3.9575			-
chorismate biosynthesis I	3.91355			-
Bifidobacterium shunt	3.58236			-
methanogenesis from acetate	2.97872			-
polyisoprenoid biosynthesis E coli	3.61447			-
superpathway of guanosine nucleotides de novo biosynthesis II	3.67214			-
superpathway of beta D glucuronosides degradation	3.12403			-
glycogen degradation I	3.84495			-
peptidoglycan biosynthesis V beta lactam resistance	3.05315			-
peptidoglycan biosynthesis II staphylococci	2.75232			-
superpathway of pyrimidine ribonucleotides de novo biosynthesis	3.73267			-
L arginine biosynthesis IV archaebacteria	3.80863			-
superpathway of pyrimidine deoxyribonucleotides de novo biosynthesis	3.39735			-
pentose phosphate pathway	3.57965			-
palmitoleate biosynthesis I from 5Z dodec 5 enoate	3.60475			-
superpathway of L serine and glycine biosynthesis I	3.83524			-
preQ biosynthesis	3.54101			-
peptidoglycan biosynthesis III mycobacteria	3.89761			-
superpathway of heme b biosynthesis from glutamate	3.06507			-
L isoleucine biosynthesis IV	3.87279			-
inosine 5 phosphate biosynthesis III	3.60392			-
adenosine ribonucleotides de novo biosynthesis	3.94575			-
superpathway of L threonine biosynthesis	3.89404			-
f 3 phenylpropanoate and 3 3 hydroxyphenyl propanoate degradation	2.53952			-
superpathway of sulfur oxidation Acidianus ambivalens	2.87987			-
tRNA charging	3.88773			-
superpathway of adenosine nucleotides de novo biosynthesis II	3.94163			-
superpathway of menaquinol 11 biosynthesis	3.153			-
superpathway of L lysine L threonine and L methionine biosynthesis I	3.75065			-
incomplete reductive TCA cycle	3.62287			-
adenosine deoxyribonucleotides de novo biosynthesis II	3.97459			-
superpathway of GDP mannose derived O antigen building blocks biosynthesis	3.28972			-
flavin biosynthesis I bacteria and plants	3.64596			-
D galacturonate degradation I	3.2544			-
superpathway of glycolysis and the Entner Doudoroff pathway	3.4558			-
CMP 3 deoxy D manno octulosonate biosynthesis	3.46109			-
superpathway of geranylgeranyldiphosphate biosynthesis I via mevalonate	2.86316			-
tRNA processing	3.28185			-
L lysine biosynthesis II	3.56048			-
superpathway of demethylmenaquinol 8 biosynthesis I	3.18284			-
fucose degradation	3.06519			-
UDP N acetylmuramoyl pentapeptide biosynthesis II lysine containing	3.9052			-
L arginine biosynthesis II acetyl cycle	3.81635			-
coenzyme A biosynthesis I prokaryotic	3.84311			-
superpathway of adenosylcobalamin salvage from cobinamide I	3.72882			-
L arginine biosynthesis I via L ornithine	3.80965			-
superpathway of hexitol degradation bacteria	3.35268			-
mixed acid fermentation	3.6669			-
purine nucleotides degradation II aerobic	3.32432			-
tetrapyrrole biosynthesis II from glycine	3.44161			-
ubiquinol 10 biosynthesis prokaryotic	2.61184			-
superpathway of heme b biosynthesis from uroporphyrinogen III	2.77489			-
acetylene degradation anaerobic	3.80099			-
formaldehyde oxidation I	2.94522			-
myo chiro and scyllo inositol degradation	2.8187			-
sucrose degradation III sucrose invertase	3.88081			-
superpathway of pyrimidine deoxyribonucleotides de novo biosynthesis E coli	3.67437			-
ADP L glycero beta D manno heptose biosynthesis	3.28005			-
glucose and glucose 1 phosphate degradation	3.34321			-
aspartate superpathway	3.68133			-
f 6 hydroxymethyl dihydropterin diphosphate biosynthesis III Chlamydia	3.62813			-
superpathway of polyamine biosynthesis I	3.28262			-
superpathway of menaquinol 8 biosynthesis I	3.16137			-
superpathway of menaquinol 13 biosynthesis	3.153			-
superpathway of L arginine putrescine and 4 aminobutanoate degradation	2.59559			-
superpathway of L phenylalanine biosynthesis	3.76798			-
L histidine biosynthesis	3.84201			-
glyoxylate cycle	2.81037			-
O antigen building blocks biosynthesis E coli	3.77292			-
thiamine salvage II	3.74979			-
superpathway of L tyrosine biosynthesis	3.76361			-
L methionine biosynthesis III	3.70756			-
toluene degradation II aerobic via 4 methylcatechol	2.62908			-
superpathway of glycolysis pyruvate dehydrogenase TCA and glyoxylate bypass	3.06476			-
f 6 hydroxymethyl dihydropterin diphosphate biosynthesis I	3.73113			-
purine ribonucleosides degradation	3.74302			-
L isoleucine biosynthesis III	3.89072			-
starch degradation V	3.921			-
folate transformations III E coli	3.81096			-
